# Supplementary material for: Collapse of the mammoth-steppe in central Yukon as revealed by ancient environmental DNA
Source: Nat Commun. 2021 Dec 8;12:7120. doi: 10.1038/s41467-021-27439-6 (PMC8654998; doi:10.1038/s41467-021-27439-6)
Supplement: Supplementary file 3 — Source Data [file 41467_2021_27439_MOESM3_ESM.xlsx]

## Sheet: Figs_2,4,7_absolutecount
#Series:	BC-4-2B_PHP1-cat	MM12-117b_PHP15-cat	MM12-116b_PHP13-cat	MM12-115b_PHP14-cat	MM12-QC-2_PHP25-cat	MM12-QC-3_PHP24-cat	LLII12-217-8_PHP9-cat	MM12-QC-4_PHP23-cat	LLII12-170-6_PHP8-cat	LL2C-243-A2_PHP7-cat	LL2C-205-B_PHP5-cat	LLII_12-83-3_PHP6-cat_COMPARE	LL2C-118-C_PHP4-cat	MM12-QC-6_PHP22-cat	MM12-119B_PHP12-cat_COMPARE	MM12-118b_PHP11-cat	LL2S-253-D1_PHP3-cat	LL2S-189-E_PHP2-cat	MM12-QC-8_PHP21-cat	MM12-QC-9_PHP20-cat	MM12-QC-10_PHP19-cat	Blanks-cat
Saliceae	8465	5876	5355	559	769	337	85	431	65	212	63	59980	21159	4033	258824	59640	65694	613	7569	21245	8475	0
Salix	7471	5158	4612	536	804	292	138	449	60	230	84	58081	21339	3805	241882	56807	44032	598	6274	16015	7384	0
Viridiplantae	86	44	41	17	18	11	15	13	6	14	21	116	27	40	532	139	342	7	40	68	50	0
Chlorophyta	12	12	9	3	5	0	3	3	0	8	0	15	7	21	11	33	25	0	0	8	10	0
Chlorophyceae	5	4	0	0	0	0	0	0	0	0	0	0	0	0	7	0	0	0	0	0	0	0
Trebouxiophyceae	5	0	0	0	0	0	0	0	0	0	0	14	0	0	0	3	0	0	0	0	0	0
Coccomyxa	0	0	0	0	0	0	0	0	0	0	0	0	0	0	0	3	0	0	0	0	0	0
Ulvophyceae	4	3	3	0	0	0	0	0	0	0	0	0	0	5	6	3	0	0	0	0	2	0
Ulva	0	0	0	0	0	0	0	0	0	0	0	0	0	0	0	0	3	0	4	4	0	0
TCBD clade	0	0	0	0	0	0	0	0	0	0	0	0	0	0	0	0	0	0	0	2	1	0
Bryopsidales	0	0	0	0	0	0	0	0	0	0	0	0	0	0	6	0	0	0	0	0	0	0
Trentepohliales	0	0	0	0	0	0	0	0	0	0	0	0	0	0	0	0	0	0	0	3	2	0
Trentepohliaceae	0	0	0	0	0	0	0	0	0	0	0	0	0	0	0	0	0	0	0	0	2	0
Streptophyta	159	86	107	40	40	22	55	93	19	79	52	444	62	137	558	190	197	6	61	81	32	0
Streptophytina	37	26	27	7	10	1	11	6	3	8	8	53	12	26	233	63	151	2	23	37	26	0
Embryophyta	6560	3524	3358	136	224	85	85	125	39	115	110	27683	8419	2222	57497	20224	17066	124	4009	8728	4276	0
Anthocerotopsida	0	3	0	0	0	0	0	0	0	0	0	8	4	3	12	1	4	0	0	4	3	0
Dendrocerotidae	0	0	0	0	0	0	0	0	0	0	0	0	0	0	0	0	1	0	0	0	3	0
Dendrocerotaceae	0	0	0	0	0	0	0	0	0	0	0	0	0	0	3	0	1	0	0	0	0	0
Dendrocerotoideae	0	0	0	0	0	0	0	0	0	0	0	0	0	0	1	0	3	0	0	0	0	0
Megaceros	0	0	0	0	0	0	0	0	0	0	0	0	0	0	3	0	0	0	0	0	0	0
Phaeoceros	0	0	0	0	0	0	0	0	0	0	0	0	0	0	0	3	0	0	0	0	0	0
Bryophyta	5	5	2	0	1	0	0	2	2	2	2	7	1	1	79	62	22	1	0	11	16	0
Bryophytina	16	17	14	2	0	0	3	0	0	3	4	11	7	13	105	32	23	9	5	6	35	0
Bryopsida	327	220	114	4	15	9	9	8	7	34	54	82	93	175	1388	585	182	9	43	91	84	0
Bryidae	91	138	65	5	0	6	3	0	3	19	5	70	78	22	1404	663	156	7	30	71	31	0
Bryanae	4	6	4	0	0	0	0	0	0	3	0	0	3	4	31	2	7	0	0	5	3	0
Bartramiaceae	0	0	0	0	0	0	0	0	0	0	0	0	0	0	0	3	0	0	0	0	0	0
Bryales	0	1	2	0	0	0	0	0	0	0	0	0	2	0	6	0	0	0	0	0	0	0
Bryaceae	18	18	0	0	0	0	0	0	0	0	0	0	6	5	11	0	0	0	0	0	0	0
Mniaceae	0	0	5	0	0	0	0	0	0	0	0	0	0	3	8	0	0	0	3	0	3	0
Orthotrichaceae	0	0	0	0	0	0	0	0	0	0	0	0	0	0	0	4	0	0	0	0	0	0
Orthotrichum	0	0	0	0	0	0	0	0	0	0	0	0	0	0	0	0	0	0	0	0	8	0
Rhizogoniales	0	0	0	0	0	0	0	0	0	0	0	0	0	0	2	0	0	0	0	0	0	0
Aulacomniaceae	0	0	0	0	0	0	0	0	0	0	0	0	0	0	26	4	0	0	0	0	0	0
Aulacomnium	0	0	0	0	0	0	0	0	0	0	0	0	0	0	3	0	0	0	0	0	0	0
Orthodontiaceae	0	0	0	0	0	0	0	0	0	0	0	0	0	0	0	3	0	0	0	0	0	0
Hypnanae	1	4	8	0	0	0	0	0	0	3	3	9	12	4	250	127	35	3	5	17	15	0
Hypnales	12	12	23	0	0	0	0	0	0	0	0	33	40	4	680	547	155	0	20	42	21	0
Brachytheciaceae	0	0	0	0	0	0	0	0	0	0	0	0	0	0	5	4	0	0	0	0	0	0
Plagiotheciaceae	0	0	0	0	0	0	0	0	0	0	0	0	0	0	0	1	0	0	0	0	0	0
Plagiothecium	0	0	0	0	0	0	0	0	0	0	0	0	0	0	0	4	0	0	0	0	0	0
Pylaisiadelphaceae	0	0	0	0	0	0	0	0	0	0	0	0	0	0	0	1	0	0	0	0	0	0
Aptychella	0	0	0	0	0	0	0	0	0	0	0	0	0	0	0	3	0	0	0	0	0	0
Ptychomniaceae	0	0	0	0	0	0	0	0	0	0	0	0	0	0	0	4	0	0	0	0	0	0
Dicranidae	46	14	7	0	5	3	1	0	5	3	8	10	3	33	47	14	7	0	0	6	4	0
Dicranales	3	0	0	0	0	0	3	0	0	0	0	3	0	0	11	1	1	0	0	2	0	0
Calymperaceae	0	0	0	0	0	0	0	0	0	0	0	0	0	0	3	0	0	0	0	0	0	0
Dicranaceae	0	0	0	0	0	0	0	0	0	0	0	0	0	0	19	12	4	0	0	3	0	0
Grimmiales	3	0	0	0	0	0	0	0	0	0	0	0	0	0	0	0	0	0	0	0	0	0
Pottiaceae	23	5	3	0	0	0	0	0	0	0	4	0	0	8	3	4	0	0	0	0	0	0
Polytrichaceae	0	0	0	0	0	0	0	0	0	0	0	0	0	0	91	21	17	18	0	8	67	0
Sphagnales	0	0	0	0	0	0	0	0	0	0	0	0	0	0	0	1	0	0	0	0	0	0
Sphagnum	0	0	0	0	0	0	0	0	0	0	0	0	0	0	11	57	0	0	0	0	108	0
Takakia	3	0	0	0	0	0	0	0	0	0	0	0	0	0	0	0	0	0	0	0	0	0
environmental samples <land plants>	1449	1023	892	48	69	24	7	34	3	21	4	12034	4117	311	61209	17432	12995	36	1183	3487	1357	0
Marchantiophyta	2	3	3	0	0	0	3	3	1	0	1	15	1	3	33	12	4	1	1	7	10	0
Haplomitrium	0	0	0	0	0	0	0	0	0	0	0	0	0	0	4	0	0	0	0	0	0	0
Jungermanniopsida	1	2	0	1	1	3	3	0	0	3	1	7	4	5	60	12	1	0	1	6	2	0
Jungermanniidae	3	1	2	1	1	0	3	3	3	0	5	16	9	2	77	12	15	2	2	4	9	0
Jungermanniales	4	4	5	3	0	0	0	3	0	0	0	20	5	7	159	28	23	6	7	8	9	0
Cephaloziineae	0	0	0	0	0	0	0	0	0	0	0	6	0	0	18	4	4	0	0	0	0	0
Cephaloziellaceae	0	0	0	0	0	0	0	0	0	0	0	0	0	0	3	0	3	0	0	0	0	0
Jungermanniineae	0	0	0	0	0	0	0	0	0	0	0	0	0	0	22	0	3	0	0	0	0	0
Lophocoleineae	5	0	3	0	0	0	0	0	0	0	0	2	0	5	50	4	2	0	3	7	6	0
Lepidoziaceae	0	0	0	0	0	0	0	0	0	0	0	0	0	0	3	3	4	0	0	0	0	0
Lophocoleaceae	0	0	0	0	0	0	0	0	0	0	0	0	0	0	23	0	0	0	0	0	0	0
Chiloscyphus	0	0	0	0	0	0	0	0	0	0	0	0	0	0	10	0	0	0	0	0	0	0
Plagiochilaceae	0	0	0	0	0	0	0	0	0	0	0	3	0	0	6	1	3	0	3	3	0	0
Plagiochila	0	0	0	0	0	0	0	0	0	0	0	0	0	0	11	6	0	0	0	0	0	0
Schistochilaceae	0	0	0	0	0	0	0	0	0	0	0	0	0	0	0	3	0	0	0	0	0	0
Porellales	4	3	0	0	1	0	0	0	0	0	0	10	3	2	7	3	2	0	0	0	3	0
Jubulineae	0	0	3	0	3	0	0	0	0	0	0	1	0	1	3	1	2	0	0	0	1	0
Frullania	0	0	0	0	0	0	0	0	0	0	0	0	0	0	14	10	0	0	0	6	15	0
Lejeuneaceae	3	0	0	0	0	0	0	0	0	0	0	8	0	4	44	20	23	0	7	10	0	0
Lejeunea	0	0	0	0	0	0	0	0	0	0	0	0	0	0	4	0	0	0	0	0	0	0
Metzgeriales	0	0	0	0	0	0	0	0	0	0	0	0	0	0	0	3	0	0	0	0	0	0
Pelliidae	0	0	0	0	0	0	0	0	0	0	0	6	3	0	14	3	3	0	0	0	4	0
Pallaviciniineae	0	0	0	0	0	0	0	0	0	0	0	0	0	0	0	0	0	0	0	3	0	0
Moerckia	0	0	0	0	0	0	0	0	0	0	0	0	0	0	9	4	0	0	0	0	0	0
Pelliaceae	0	0	0	0	0	0	0	0	0	0	0	0	0	0	14	0	0	0	0	0	0	0
Apopellia	0	0	0	0	0	0	0	0	0	0	0	0	0	0	17	0	0	0	0	0	0	0
Marchantiopsida	0	0	0	0	0	0	0	0	0	0	0	0	0	0	1	0	0	0	0	0	0	0
Marchantiidae	4	0	3	0	0	0	0	0	0	0	0	0	0	0	3	0	0	0	0	0	0	0
Marchantiales	28	9	0	3	0	0	0	0	0	0	0	11	0	0	9	5	8	0	0	7	3	0
Marchantia	0	0	0	0	0	0	0	0	0	0	0	0	0	0	0	0	0	0	0	3	0	0
Tracheophyta	65	35	58	8	11	6	15	12	8	10	9	167	40	40	563	266	209	4	148	394	408	0
Euphyllophyta	237	160	176	63	52	31	70	107	19	57	56	769	120	199	2431	790	1092	12	288	564	634	0
Polypodiopsida	7	1	3	0	2	2	1	1	3	3	3	19	6	5	661	106	388	0	27	29	14	0
Equisetaceae	0	0	0	0	0	0	0	0	0	0	0	5	1	0	62	14	19	2	10	3	1	0
Equisetum	0	0	0	4	0	0	0	0	0	0	0	442	36	3	30983	2486	17228	32	1049	754	418	0
Ophioglossaceae	0	0	0	0	0	0	0	0	0	0	0	0	0	0	0	2	0	0	0	0	0	0
Botrychioideae	0	0	0	0	0	0	0	0	0	0	0	0	0	0	0	2	0	0	0	0	0	0
Botrychium	0	0	0	0	0	0	0	0	0	0	0	0	0	0	0	3	0	0	0	0	0	0
Polypodiidae <ferns>	3	0	2	2	1	4	2	3	0	3	5	13	3	6	30	8	11	0	5	11	2	0
Cyatheales	3	0	0	0	0	0	0	0	0	0	0	3	0	0	0	0	0	0	0	0	3	0
Hymenophyllaceae	0	3	2	0	0	0	3	3	0	0	0	8	0	2	10	1	4	0	0	3	2	0
Hymenophyllum	0	0	0	0	0	0	0	0	0	0	0	0	0	0	0	0	0	0	0	4	0	0
Trichomanoideae	4	0	3	0	0	0	0	0	0	0	0	3	0	3	15	4	5	0	1	4	6	0
Crepidomanes	0	0	0	0	0	0	0	0	0	0	0	0	0	0	0	0	0	0	3	0	0	0
Osmundaceae	3	0	0	0	0	0	0	0	0	0	0	18	5	0	19	10	9	0	2	3	6	0
Polypodiales	8	10	10	6	7	0	0	7	0	4	1	33	7	9	1010	136	145	0	5	35	13	0
Aspleniineae	3	0	0	0	0	0	0	0	0	0	0	0	0	0	498	67	60	0	2	12	2	0
Asplenium	0	0	0	0	0	0	0	0	0	0	0	0	0	0	0	0	0	0	0	0	5	0
Blechnaceae	0	0	0	0	0	0	0	0	0	0	0	0	0	0	1	0	0	0	0	0	0	0
Blechnoideae	0	0	0	0	0	0	0	0	0	0	0	0	0	0	1	0	0	0	0	0	0	0
Parablechnum	0	0	0	0	0	0	0	0	0	0	0	0	0	0	8	0	0	0	0	0	0	0
Cystopteridaceae	0	0	0	0	0	0	0	0	0	0	0	0	0	0	639	63	96	0	3	30	0	0
Gymnocarpium	0	0	0	0	0	0	0	0	0	0	0	0	0	0	586	36	56	0	0	10	0	0
Lindsaeineae	0	0	0	0	0	0	0	0	0	0	0	0	0	0	0	0	0	0	0	0	3	0
Polypodiineae	3	6	0	0	0	0	0	0	0	0	0	2	0	0	70	14	8	0	4	2	2	0
Dryopteridaceae	0	0	0	0	0	0	0	0	0	0	0	0	0	0	13	0	1	0	0	1	3	0
Dryopteridoideae	0	0	0	0	0	0	0	0	0	0	0	0	0	0	9	4	5	0	0	3	0	0
Dryopteris	0	0	0	0	0	0	0	0	0	0	0	0	0	0	0	3	0	0	0	0	0	0
Polypodiaceae	4	0	0	0	0	0	0	0	0	0	6	6	0	0	12	6	17	0	0	3	0	0
Grammitidoideae	0	0	0	0	0	0	0	0	0	0	0	0	0	0	0	0	4	0	0	0	0	0
Polypodioideae	0	0	0	0	0	0	0	0	0	0	0	0	0	0	0	0	3	0	0	0	0	0
Tectaria	0	0	0	0	0	0	0	0	0	0	0	0	0	0	0	0	0	0	0	0	3	0
Pteridaceae	1	2	1	0	0	0	0	0	0	0	0	27	1	2	6	5	1	0	1	5	0	0
Cheilanthoideae	0	0	0	0	0	0	0	0	0	0	0	0	0	3	0	0	4	0	0	0	0	0
Vittarioideae	7	4	3	0	0	0	0	0	0	0	0	0	7	4	17	8	11	0	3	0	0	0
Adiantum	0	0	0	0	0	0	0	0	0	0	0	0	0	0	0	3	0	0	0	3	0	0
Schizaeales	0	0	0	0	0	0	0	0	0	0	0	0	0	0	0	0	3	0	0	0	1	0
Anemia	0	0	0	0	0	0	0	0	0	0	0	0	0	0	0	0	0	0	0	0	4	0
Spermatophyta	985	484	539	65	55	48	64	65	21	99	87	1622	503	274	2802	2620	1362	101	1785	6919	6082	2
Acrogymnospermae	6	1	0	1	5	1	2	6	0	2	2	15	8	9	20	1093	336	18	1082	3537	3132	0
Cycadales	0	4	7	0	0	0	4	0	0	0	0	17	4	2	23	8	8	0	5	18	18	0
Cycas	0	0	0	0	0	0	0	0	0	0	0	0	0	0	0	0	0	0	0	3	0	0
Dioon	0	0	0	0	0	0	0	0	0	0	0	0	0	0	0	0	0	0	0	0	3	0
Encephalartos	0	0	0	0	0	0	0	0	0	0	0	0	0	0	0	0	0	0	0	5	0	0
Zamia	0	0	0	0	0	0	0	0	0	0	0	0	0	3	3	0	4	0	0	5	4	0
Ephedra	0	0	0	0	0	0	0	0	0	0	0	0	0	0	8	0	0	0	0	0	5	0
Gnetum	0	0	0	0	0	0	0	0	0	0	0	0	0	0	0	3	0	0	0	0	7	0
Pinidae	7	0	3	2	5	2	2	3	0	2	2	9	4	6	21	776	210	17	715	2908	2594	0
Araucariaceae	0	0	0	0	0	0	0	0	0	0	0	0	0	0	0	5	0	0	3	8	4	0
Araucaria	0	0	0	0	0	0	0	0	0	0	0	0	0	0	0	0	0	0	0	7	5	0
Podocarpaceae	0	0	0	0	0	0	0	0	0	0	0	0	0	0	3	9	3	0	4	20	22	0
Acmopyle	0	0	0	0	0	0	0	0	0	0	0	0	0	0	0	0	0	0	0	3	0	0
Dacrycarpus	0	0	0	0	0	0	0	0	0	0	0	0	0	0	0	0	0	0	0	3	0	0
Cupressales	1	3	0	0	0	0	0	0	0	0	0	8	1	5	9	1	9	0	1	5	5	0
Cupressaceae	6	0	0	0	0	0	0	0	0	0	0	16	9	0	71	16	74	0	3	34	20	0
Callitris	0	0	0	0	0	0	0	0	0	0	0	0	0	0	7	5	0	0	0	3	0	0
Chamaecyparis	0	0	0	0	0	0	0	0	0	0	0	0	0	0	0	0	0	0	0	4	3	0
Taxaceae	0	0	0	0	0	0	0	0	0	0	0	3	0	0	6	3	0	0	0	11	7	0
Cephalotaxus	0	0	0	0	0	0	0	0	0	0	0	0	0	0	3	3	0	0	0	0	4	0
Taxus	0	0	0	0	0	0	0	0	0	0	0	0	0	0	0	0	0	0	0	0	3	0
Pinaceae	9	4	5	10	31	9	4	35	0	5	6	41	13	130	53	10823	3847	201	11254	41718	50519	0
Abies	0	0	0	0	0	0	0	0	0	0	0	0	0	0	0	8	4	0	5	21	37	0
Cedrus	0	0	0	0	0	0	0	0	0	0	0	0	0	0	0	0	0	0	0	10	8	0
Larix	0	0	0	0	0	0	0	0	0	0	0	0	0	0	0	3	0	0	3	5	8	0
Picea	4	0	0	3	14	4	0	8	3	3	0	0	10	46	15	2644	1015	65	2550	12001	13683	0
Pinus	0	0	0	0	0	0	0	0	0	0	0	0	0	5	3	40	4	0	16	125	157	0
Pseudotsuga	0	0	0	0	0	0	0	0	0	0	0	0	0	0	0	4	0	0	0	3	4	0
Tsuga	0	0	0	0	0	0	0	0	0	0	0	0	0	0	0	3	0	0	0	21	14	0
Magnoliopsida	67	38	58	2	7	8	8	13	4	15	8	185	33	31	191	72	63	1	30	41	26	0
Austrobaileyales	3	3	1	0	0	0	0	0	0	0	0	5	1	3	1	1	0	0	0	0	0	0
Schisandraceae	0	0	0	0	0	0	0	0	0	0	0	0	0	0	4	0	0	0	0	0	0	0
Kadsura	0	0	0	0	0	0	0	0	0	0	0	8	4	0	13	3	8	0	5	0	0	0
environmental samples <flowering plants,class Magnoliopsida>	0	0	0	0	0	0	0	0	0	0	0	3	0	0	9	4	0	0	0	0	0	0
Mesangiospermae	29076	16771	23185	1792	1683	995	1720	2849	840	2586	2320	68181	11154	5940	85976	33082	26395	814	18448	17987	8476	0
Buxaceae	0	0	0	0	0	0	0	0	0	0	0	5	0	0	0	0	0	0	0	0	0	0
Buxus	0	0	0	0	0	0	0	0	0	0	0	11	0	0	0	0	0	0	0	0	0	0
Chloranthaceae	5	3	0	0	0	0	0	0	0	0	0	10	6	1	12	2	2	0	1	3	3	0
Hedyosmum	0	0	0	0	0	0	0	0	0	0	0	0	0	3	0	0	5	0	0	0	0	0
Gunneridae	24	11	12	2	2	0	3	4	0	6	3	38	6	5	91	19	20	0	5	11	3	0
Gunnerales	0	0	0	0	0	0	0	0	0	0	0	0	0	0	3	1	0	0	2	2	3	0
Gunnera	3	3	0	0	0	0	0	0	0	0	0	20	0	0	22	5	4	0	5	6	0	0
Pentapetalae	37714	25004	25559	5169	4504	2493	5483	9922	2098	8900	7957	179828	34142	18897	299618	102943	81984	2394	50550	53478	24713	1
asterids	8728	7460	7063	1922	1488	987	2589	4898	960	3973	3272	30114	3271	6750	18518	9252	6871	143	2358	2847	5360	4
campanulids	1222	1812	1348	484	392	208	1004	1356	272	800	748	1397	509	1177	3784	840	1171	16	80	348	549	0
Apiales	3	12	4	0	0	0	1	1	0	1	1	6	2	1	3	1	2	0	1	1	0	0
Apiineae	79	248	135	6	6	4	36	9	27	18	65	123	20	152	57	32	24	0	5	15	0	0
Apiaceae	54	98	66	1	1	3	27	5	9	14	36	72	7	68	23	12	14	0	4	10	1	0
Apioideae	1017	2196	1188	47	61	35	367	69	276	310	398	1092	176	1493	187	185	119	0	69	71	11	3
Acronema clade	0	0	0	0	0	0	0	0	0	0	0	3	0	0	0	0	0	0	0	0	0	0
apioid superclade	149	370	175	12	15	6	70	17	59	63	16	211	26	371	37	30	18	0	18	15	0	0
Apieae	0	0	0	0	0	0	0	0	0	0	0	0	0	0	3	0	0	0	0	0	0	0
Selineae	26	37	14	0	0	0	6	0	9	11	0	14	6	22	0	4	3	0	0	6	0	0
Perennial Endemic North American clade	4	0	0	0	0	0	0	0	0	0	0	0	0	0	0	0	0	0	0	0	0	0
Bupleurum	139	298	211	0	6	4	0	4	0	8	312	92	41	11	10	13	13	0	0	5	0	0
Oenantheae	0	3	0	0	0	0	0	0	0	0	0	0	0	0	0	0	0	0	0	0	0	0
Scandiceae	0	0	0	0	0	0	0	0	0	0	0	0	0	0	0	4	0	0	0	0	0	0
Scandicinae	3	0	0	0	0	0	0	0	0	0	0	0	0	0	0	0	0	0	0	0	0	0
Azorelloideae	0	3	0	0	0	0	0	0	0	0	0	0	0	0	0	5	0	0	0	0	0	0
Azorella	0	0	0	0	0	0	0	0	0	0	0	0	0	0	3	0	0	0	0	0	0	0
Mackinlayoideae	0	0	0	0	0	0	0	0	0	0	0	3	1	0	10	2	0	0	0	3	0	0
Saniculeae	5	0	0	0	0	0	0	0	0	0	0	0	0	0	0	0	0	0	0	0	0	0
Araliaceae	5	7	10	0	5	0	5	5	3	6	4	24	0	15	55	13	15	0	4	8	7	0
Panax	3	4	0	0	0	3	0	3	0	3	0	0	0	0	3	0	0	0	0	3	0	0
Schefflera	0	0	0	0	0	0	0	0	0	0	0	0	0	0	0	0	3	0	3	0	0	0
Myodocarpaceae	0	0	0	0	0	0	0	0	0	0	0	0	0	3	0	0	0	0	0	0	0	0
Pittosporaceae	0	0	0	0	0	0	0	0	0	0	0	0	3	0	7	4	4	0	0	0	0	0
Pittosporum	0	0	0	0	0	0	0	0	0	0	0	0	0	0	6	0	0	0	0	0	0	0
Aquifoliales	1	2	1	0	3	0	0	0	0	0	1	9	1	0	7	3	0	0	1	1	5	0
Aquifoliaceae	0	0	1	0	0	0	0	1	0	0	0	1	0	0	0	0	0	0	0	0	0	0
Ilex	7	5	6	0	0	6	0	10	0	0	4	36	12	12	69	31	13	0	5	5	0	0
Cardiopteridaceae	0	3	0	0	0	0	0	0	0	0	0	3	0	0	1	0	0	0	0	0	0	0
Stemonuraceae	0	0	0	0	0	0	0	0	0	0	0	0	0	0	3	4	4	0	0	0	0	0
Asterales	396	586	498	191	160	75	349	508	95	227	237	506	161	429	181	198	149	6	19	56	191	0
Asteraceae	13813	17963	14359	8095	6117	3623	10612	21979	3210	11450	9962	13444	4538	16104	5847	4905	4053	106	414	1692	4865	3
Asteroideae	5753	5630	5720	3146	2871	1726	4224	10566	1445	5526	5093	5959	1725	7247	2511	2069	1405	29	199	733	1264	0
Anthemideae	1174	914	876	628	661	374	1019	2203	327	1087	1019	567	245	1709	415	351	201	0	25	163	5	0
Anthemidinae	0	0	0	0	0	0	0	2	0	3	0	0	0	3	0	0	0	0	0	0	0	0
Anthemis	0	0	0	0	0	0	3	5	0	0	0	0	0	0	0	0	0	0	0	0	0	0
Tanacetum	0	0	0	0	0	0	61	0	0	0	0	0	0	0	0	0	0	0	0	0	0	0
Artemisiinae	152	124	106	91	115	57	29	375	20	171	126	51	20	247	45	49	18	0	4	13	0	0
Artemisia	274	193	190	139	135	91	45	487	36	257	240	116	44	333	74	73	43	0	5	26	0	0
Chrysanthemum	0	0	0	0	3	0	0	0	0	0	0	0	0	4	0	0	0	0	0	0	0	0
Matricariinae	0	0	0	0	2	0	3	0	0	0	0	0	0	1	0	0	0	0	0	0	0	0
Achillea	0	0	0	0	4	0	0	0	0	3	3	0	4	6	0	0	0	0	0	0	0	0
Mediterranean clade	0	0	0	0	0	3	0	2	0	0	0	0	0	0	0	0	0	0	0	0	0	0
Leucantheminae	0	0	0	0	0	0	0	3	0	0	0	0	0	0	0	0	0	0	0	0	0	0
Astereae	216	404	724	183	126	62	111	199	162	193	176	974	95	451	457	140	40	0	37	24	6	0
Australasian lineages	4	0	0	0	0	0	0	4	0	0	0	6	3	3	0	3	0	0	0	0	0	0
North American clade	49	62	125	17	11	19	14	38	28	19	29	227	25	58	129	48	27	0	10	4	0	0
Erigeron	3	0	0	3	0	3	3	0	0	0	0	0	0	8	0	0	0	0	0	0	0	0
Eurybia <eudicots>	0	0	0	0	0	0	0	0	0	0	0	3	3	0	0	0	0	0	0	0	0	0
Solidago	3	4	6	0	0	0	0	0	0	0	0	3	0	3	0	3	0	0	0	3	0	0
Symphyotrichum	0	0	0	0	0	0	0	8	0	3	0	0	0	6	0	0	0	0	0	0	0	0
South American lineages	0	0	0	0	0	0	0	0	0	0	0	0	0	1	0	0	0	0	0	0	0	0
Diplostephium	0	0	0	0	0	0	0	0	0	0	0	0	0	3	0	0	0	0	0	0	0	0
Symphyllocarpinae	0	0	0	0	0	0	0	3	0	0	0	0	0	0	0	0	0	0	0	0	0	0
Calenduleae	0	1	1	0	0	0	4	5	0	0	0	0	0	1	0	0	0	0	0	0	0	0
Calendula	15	4	7	0	0	0	0	0	0	0	0	0	0	5	0	0	0	0	0	0	0	0
Gnaphalieae	8	11	8	9	8	8	16	27	7	9	12	17	4	21	16	3	7	0	0	3	0	0
Helichrysum	0	0	0	0	0	0	0	0	0	0	0	0	0	3	0	0	0	0	0	0	0	0
Heliantheae alliance	167	540	1025	54	17	10	11	29	16	31	10	4577	74	47	116	60	36	0	11	8	30	0
Coreopsideae	0	0	0	0	0	0	0	0	0	0	0	0	0	3	0	0	0	0	0	0	0	0
Coreopsis	0	0	0	0	0	0	0	0	3	0	0	0	0	0	0	0	0	0	0	0	0	0
Eupatorieae	0	3	3	0	4	0	8	0	0	4	0	3	0	1	0	0	0	0	0	0	0	0
Helenieae	0	0	0	0	0	0	3	0	4	0	0	0	0	0	0	0	0	0	0	0	0	0
Heliantheae	9	8	8	13	8	4	16	14	3	12	6	8	7	25	24	6	8	0	3	3	2	0
Echinacea <eudicots>	0	0	0	0	0	0	0	0	0	0	0	0	0	0	3	0	3	0	0	0	0	0
Madieae	10	23	48	5	0	3	0	0	0	3	0	184	7	0	6	7	0	0	0	0	0	0
Arnica	3	28	32	0	0	0	0	0	0	0	0	151	0	0	4	0	0	0	0	0	0	0
Baeriinae	0	0	0	0	0	0	0	3	0	0	0	0	0	0	0	0	0	0	0	0	0	0
Millerieae	3	3	0	0	0	0	3	13	0	6	5	0	0	7	0	4	0	0	0	0	0	0
Tageteae	3	0	4	0	0	4	0	3	0	4	4	0	0	5	3	2	5	0	3	0	0	0
Inuleae	3	0	1	0	0	1	0	0	0	1	0	4	0	0	0	2	3	0	0	0	0	0
Inulinae	3	0	3	0	0	4	4	9	0	4	5	0	0	5	0	0	0	0	0	0	0	0
Blumea	0	0	0	0	0	0	0	0	0	3	0	0	0	0	0	0	0	0	0	0	0	0
Inula	0	0	0	0	0	0	3	0	0	0	0	0	0	0	0	0	0	0	0	0	0	0
Plucheinae	0	0	0	0	2	0	5	5	0	0	5	3	0	0	0	0	0	0	0	0	0	0
Geigeria	0	0	0	0	0	0	0	0	0	0	0	0	0	3	0	0	0	0	0	0	0	0
Pluchea	0	0	0	0	3	0	0	0	0	0	0	0	0	0	0	3	0	0	0	0	0	0
Senecioneae	42	43	54	9	9	6	19	22	4	10	14	46	434	39	204	201	328	27	8	18	702	0
Senecioninae	5	9	9	3	0	0	3	4	0	0	4	15	37	6	40	17	22	0	0	0	36	0
Senecio	0	0	0	0	0	0	0	0	0	0	0	0	3	0	0	3	0	0	0	0	0	0
Tussilagininae	1	6	6	0	3	0	3	5	0	1	4	0	6	4	3	5	5	0	0	0	4	0
Sinosenecio	3	0	7	0	0	0	0	0	0	0	0	0	0	0	0	0	0	0	0	0	0	0
Chuquiraga	4	8	12	0	0	0	0	3	0	0	0	0	0	10	8	0	0	0	0	0	0	0
Carduoideae	1	0	1	2	0	0	2	3	0	0	1	0	0	1	2	1	1	0	0	1	1	0
Cardueae	9	7	6	4	6	2	11	6	2	5	6	18	0	10	4	5	15	0	3	3	5	0
Carduinae	3	3	7	5	0	4	3	5	4	4	8	3	1	13	6	2	0	0	0	6	0	0
Saussurea	0	3	0	0	0	0	5	10	0	4	0	0	3	3	0	0	0	0	0	0	0	0
Centaureinae	0	0	0	0	0	0	2	4	0	0	0	0	0	0	0	0	0	0	0	0	0	0
Centaurea	0	0	0	0	0	0	3	0	0	0	0	0	0	0	0	0	0	0	0	0	0	0
Cichorioideae	38	255	103	77	2	0	72	14	22	10	3	8	7	28	26	4	6	0	5	2	8	0
Arctotideae	0	0	0	0	0	0	0	0	0	0	0	0	0	0	3	0	1	0	0	0	0	0
Arctotidinae	0	0	0	0	0	0	0	0	0	0	0	0	0	0	22	3	8	0	0	0	0	0
Gorteriinae	0	0	0	0	0	0	0	3	0	0	3	0	0	0	0	0	0	0	0	0	0	0
Cichorieae	70	444	155	98	9	4	144	28	31	17	14	25	8	43	28	8	11	0	0	8	5	0
Crepidinae	2	13	4	7	4	2	9	2	0	3	1	0	5	3	0	0	0	0	0	0	0	0
Crepis	0	0	4	0	0	0	0	0	0	0	0	0	0	4	0	0	0	0	0	0	0	0
Taraxacum	10	79	28	20	0	3	30	15	8	0	3	0	0	6	0	0	0	0	0	0	0	0
Hypochaeridinae	0	5	0	0	0	0	0	6	0	2	0	0	0	3	0	0	0	0	0	0	0	0
Hypochaeris	0	0	0	0	0	0	0	0	0	3	0	0	0	4	0	0	0	0	0	0	0	0
Scorzoneroides	0	0	0	0	0	0	0	0	0	0	0	0	0	3	0	0	0	0	0	0	0	0
Lactucinae	0	3	0	0	0	0	0	0	0	0	0	1	0	0	0	1	0	0	0	0	0	0
Lactuca	0	0	8	0	0	0	0	0	0	0	0	3	4	0	14	3	4	0	0	3	0	0
Scorzonerinae	0	0	0	0	0	0	0	1	0	0	0	0	0	0	0	0	0	0	0	0	0	0
Tragopogon	0	0	0	0	0	0	0	5	0	3	0	3	0	0	0	0	0	0	0	0	0	0
Vernonieae	9	6	10	5	9	9	14	36	3	16	19	6	0	12	0	3	0	0	0	0	0	0
Vernoniinae	0	0	0	0	0	0	0	4	0	0	4	0	0	0	0	0	0	0	0	0	0	0
Gochnatieae	0	0	0	0	0	0	0	3	0	3	0	1	1	3	6	0	0	0	0	0	0	0
Mutisioideae	3	3	4	0	2	0	2	1	0	4	3	4	2	0	3	2	1	0	0	1	4	0
Mutisieae	0	0	0	0	0	0	0	0	0	0	0	0	0	3	4	0	0	0	0	0	0	0
Nassauvieae	3	0	0	0	0	0	3	2	0	0	0	0	0	5	1	3	4	0	0	0	0	0
Nassauvia	0	0	0	0	0	0	0	0	0	0	0	0	0	0	18	0	0	0	0	0	0	0
Perezia	0	0	0	0	0	0	0	3	0	0	0	0	0	0	0	0	0	0	0	0	0	0
Onoserideae	0	0	0	0	3	0	3	2	0	0	0	0	0	2	0	1	1	0	0	0	0	0
Stifftieae	0	0	0	0	0	0	0	0	0	0	0	0	0	3	0	0	0	0	0	0	0	0
unclassified Asteraceae	0	0	0	0	0	0	0	4	0	0	0	0	0	3	0	0	0	0	0	0	0	0
Calyceraceae	0	0	0	0	0	0	0	0	0	0	0	3	0	0	0	0	0	0	0	0	0	0
Campanulaceae	29	21	24	7	7	9	17	16	3	19	8	197	13	22	114	54	51	0	15	20	14	0
Campanula	5	3	0	0	0	0	9	0	0	9	0	3	3	3	3	5	8	0	3	5	0	0
Codonopsis	3	0	3	0	0	0	0	0	0	0	0	0	0	0	3	5	0	0	3	0	0	0
Cyphia	3	0	0	0	0	0	0	0	0	0	0	0	0	0	0	0	0	0	0	0	0	0
Lobelia	0	0	0	0	0	0	0	0	0	0	0	0	0	0	0	3	0	0	0	0	3	0
Prismatocarpus	0	0	0	0	0	0	0	0	0	0	0	0	0	0	0	3	0	0	0	0	0	0
Goodenia	0	0	0	0	0	0	0	0	0	0	0	3	6	0	31	14	17	0	0	0	0	0
Dampiera	0	0	0	0	0	0	0	3	0	0	0	0	0	0	0	0	0	0	0	0	0	0
Menyanthaceae	4	0	0	0	0	0	0	0	0	0	0	0	0	3	3	0	8	0	0	3	0	0
Nymphoides	0	0	0	0	0	0	0	0	0	0	0	0	0	0	16	0	0	0	0	0	0	0
Bruniaceae	3	0	0	0	0	0	0	0	0	0	0	0	0	0	0	0	0	0	0	0	0	0
Brunieae	0	0	0	0	0	0	0	0	0	0	0	0	0	0	0	0	0	0	0	0	3	0
Dipsacales	0	2	0	1	1	0	4	0	1	0	2	3	0	2	351	40	77	0	3	22	0	0
Adoxaceae	4	0	3	0	0	0	0	0	0	0	0	3	0	0	259	32	69	0	4	15	3	0
Sambucus	0	0	0	0	0	0	0	0	0	0	0	7	3	0	19	8	0	0	0	3	0	0
Viburnum	0	0	0	0	0	0	0	0	0	0	0	0	0	0	1060	93	242	0	7	79	0	0
Caprifoliaceae	21	15	21	0	3	1	0	5	4	0	4	30	4	19	398	244	96	0	15	37	4	0
Lonicera	4	4	3	0	0	0	0	0	0	0	0	0	0	0	0	0	0	0	0	0	0	0
Morina	0	0	0	0	0	0	0	0	0	0	0	0	0	0	0	5	0	0	0	0	0	0
Valeriana	18	10	22	3	3	3	0	0	0	4	0	23	5	21	27	12	9	0	0	6	0	0
Paracryphiaceae	0	0	0	0	0	0	0	0	0	0	0	0	0	0	3	0	3	0	0	0	0	0
Cornales	2	2	4	4	4	0	3	5	5	3	4	19	2	0	10	1	4	0	4	5	1	0
Cornaceae	1	0	0	0	0	0	0	0	0	0	0	0	0	0	0	0	0	0	0	0	0	0
Cornus	7	11	3	0	0	0	0	0	0	3	0	15	0	5	20	5	9	0	0	8	3	0
Hydrangeaceae	4	0	0	0	4	0	0	0	0	0	4	9	0	3	17	1	7	0	3	5	0	0
Deutzia	0	0	0	0	0	0	0	0	0	0	0	3	0	0	0	0	0	0	0	0	0	0
Hydrangea	0	0	0	0	0	0	0	0	0	0	0	3	0	0	0	4	0	0	0	0	0	0
Philadelphus	0	4	4	0	0	0	0	0	0	0	0	4	4	0	5	10	0	0	3	0	0	0
Hydrostachyaceae	0	1	1	0	0	0	0	0	0	0	0	0	0	0	0	0	0	0	0	0	0	0
Loasaceae	3	5	4	0	0	0	3	3	0	5	0	18	3	3	19	16	7	0	0	3	4	0
Nasa	0	6	0	0	0	0	0	0	0	0	0	0	0	3	0	0	0	0	0	0	0	0
Schismocarpus	0	0	0	0	0	0	0	0	0	0	0	9	0	0	14	0	3	0	0	3	0	0
Nyssaceae	0	0	0	0	0	0	0	0	0	0	0	0	0	0	3	3	0	0	0	0	0	0
Ericales	548	113	138	82	59	25	34	165	10	763	428	24194	1498	163	8589	5250	3872	65	958	658	3292	0
Actinidiaceae	3	0	0	0	0	0	0	0	0	0	0	15	0	0	1	0	5	0	0	0	0	0
Actinidia	0	0	0	0	0	0	0	0	0	0	0	56	0	0	15	0	7	0	0	0	0	0
Saurauia	0	0	0	0	0	0	0	0	0	0	0	0	0	0	5	0	0	0	0	0	0	0
Impatiens	0	0	0	3	0	0	0	0	0	0	0	15	0	0	14	0	3	0	6	4	3	0
Diapensiaceae	0	0	0	0	0	0	0	0	0	0	0	3	0	0	0	1	0	0	0	0	0	0
Diospyros	12	0	6	0	0	0	0	0	0	0	8	92	8	0	47	21	19	0	6	7	7	0
Ericaceae	55	11	23	10	12	3	7	11	3	9	5	14668	1108	28	8261	6699	2625	93	1647	765	5535	0
Arbutoideae	4	3	0	0	0	3	0	0	0	0	0	5689	198	7	842	132	886	0	18	54	2	0
Arbutus	0	0	0	0	0	0	0	0	0	0	0	17	0	0	0	0	0	0	0	0	0	0
Arctostaphylos	0	0	0	0	0	0	0	0	0	0	0	41	0	0	3	0	8	0	0	0	0	0
Arctous	0	0	0	0	0	0	0	0	0	0	0	2503	19	0	274	162	344	0	9	3	105	0
Enkianthus	0	0	0	0	0	0	0	0	0	0	0	19	3	0	196	19	18	0	6	5	3	0
Epacridoideae	2	3	5	0	0	0	0	0	0	3	0	32	0	2	12	3	4	0	3	4	6	0
Cosmelieae	0	0	0	0	0	0	0	0	0	0	0	3	0	0	0	0	0	0	0	0	0	0
Richeeae	0	0	0	0	0	0	0	0	0	0	0	3	0	0	0	3	3	0	0	0	0	0
Styphelieae	4	0	0	0	0	0	0	0	0	0	0	15	0	3	6	10	10	0	0	4	5	0
Ericoideae	5	2	2	3	0	0	0	2	3	0	8	1281	40	4	1516	5874	221	37	218	121	3650	0
Empetreae	0	0	0	0	0	0	0	0	0	0	0	3	0	0	89	94	5	0	2	0	0	0
Empetrum	0	0	0	0	0	0	0	0	0	0	0	8	0	0	173	237	22	0	4	0	6	0
Ericeae	0	0	0	0	0	0	0	0	0	0	0	3	1	0	3	1	1	0	0	0	0	0
Erica	3	0	0	0	0	0	0	0	0	0	0	173	3	0	40	39	32	0	0	6	21	0
Phyllodoceae	2	0	3	0	0	0	0	0	0	0	0	21	1	0	7	3	2	0	0	1	4	0
Bejaria	0	0	0	0	0	0	0	0	0	0	0	0	0	0	4	3	0	0	0	0	5	0
Kalmia	0	0	0	0	0	0	0	0	0	0	0	0	0	0	0	3	0	0	0	0	3	0
Phyllodoce	3	0	0	0	0	0	0	0	0	0	0	19	7	5	14	12	6	0	3	8	0	0
Rhodoreae	1	1	0	0	0	0	0	0	0	0	2	298	5	1	106	235	43	1	14	4	158	0
Menziesia	0	0	0	0	0	0	0	0	0	0	0	0	0	0	0	0	0	0	0	0	6	0
Rhododendron	7	7	8	0	0	0	0	5	0	3	3	2560	105	9	1953	8843	494	56	337	137	6175	0
Pyroloideae	0	0	0	0	0	0	0	0	0	0	0	3	1	0	7	0	1	0	1	0	0	0
Monotropeae	0	0	0	0	0	0	0	0	0	0	0	0	0	0	0	1	0	0	0	0	0	0
Pyroleae	9	6	3	0	3	0	0	0	0	0	0	166	61	4	497	129	90	0	38	51	7	0
Chimaphila	0	0	0	0	0	0	0	0	0	0	0	0	0	0	3	0	0	0	0	0	0	0
Pyrola	9	7	5	0	4	0	0	3	0	0	0	182	1128	11	4094	726	460	0	83	380	0	0
Vaccinioideae	6	0	0	0	3	0	1	0	0	0	0	69	9	2	2849	1320	80	53	1424	306	1960	0
Andromedeae	0	0	0	0	0	0	0	0	0	0	0	0	0	0	0	3	0	0	0	0	0	0
Gaultherieae	0	0	0	0	0	0	0	0	0	0	0	14	0	0	31	16	5	0	12	5	17	0
Gaultheria	0	0	0	0	0	0	0	0	0	0	0	9	0	0	6	9	0	0	0	0	6	0
Lyonieae	0	0	0	0	0	0	0	0	0	0	0	5	0	4	3	1	1	0	3	0	4	0
Lyonia	0	0	0	0	0	0	0	0	0	0	0	0	0	0	0	3	0	0	0	0	0	0
Pieris <eudicots>	0	0	0	0	0	0	0	0	0	0	0	0	0	0	0	4	4	0	0	0	0	0
Vaccinieae	0	0	0	0	0	0	1	0	0	0	0	16	4	0	1186	558	31	23	590	141	856	0
Cavendishia	0	0	0	0	0	0	0	0	0	0	0	0	0	0	38	19	3	0	22	3	33	0
Vaccinium	3	0	3	0	0	0	3	0	0	0	0	14	0	0	196	105	6	3	59	25	76	0
Fouquieria	0	0	0	0	0	0	0	3	0	0	0	6	0	0	15	0	3	0	0	0	0	0
Eschweilera	0	0	0	0	0	0	0	0	0	0	0	3	0	0	0	0	0	0	0	0	0	0
Marcgravia	0	0	0	0	0	0	0	0	0	0	0	9	0	0	9	0	0	0	0	0	0	0
Pentaphylacaceae	0	0	0	0	0	0	0	0	0	0	0	35	3	0	19	6	3	0	0	3	3	0
Polemoniaceae	792	71	74	190	107	100	53	411	25	2030	1359	243	77	214	78	46	32	0	6	16	4	0
Aliciella	0	0	0	0	0	0	0	0	0	5	0	0	0	0	0	0	0	0	0	0	0	0
Ipomopsis	0	0	0	0	0	0	0	0	0	0	3	0	0	0	0	0	0	0	0	0	0	0
Leptosiphon	0	0	0	0	0	0	0	0	0	3	0	0	0	0	0	0	0	0	0	0	0	0
Linanthus	0	0	0	0	0	0	0	0	0	3	0	0	0	0	0	0	0	0	0	0	0	0
Navarretia	0	0	0	0	0	0	0	3	0	7	0	0	0	0	0	0	0	0	0	0	0	0
Phlox	66	13	11	43	25	28	14	100	4	447	312	45	26	37	3	15	5	0	0	0	0	0
Polemonium	58	4	6	0	3	0	0	0	0	4	0	0	3	0	4	0	0	0	0	3	0	0
Primulaceae	89	117	177	14	29	12	24	16	13	39	12	103	19	105	112	37	34	0	18	20	14	0
Androsace	77	109	166	10	9	13	11	3	0	10	0	21	4	58	26	8	5	0	5	3	0	0
Cyclamen	0	0	3	0	0	0	0	0	0	0	0	0	0	3	0	0	3	0	0	0	0	0
Lysimachia	4	0	5	0	0	0	0	0	0	0	0	0	0	0	0	3	4	0	0	0	5	0
Primula	14	12	18	0	3	0	0	0	0	4	3	28	7	9	38	19	11	0	0	3	7	0
Soldanella	0	0	4	0	0	0	0	0	0	0	0	0	0	0	0	0	0	0	0	0	0	0
Chrysophylloideae	0	0	0	0	0	0	0	0	0	0	0	0	1	0	16	0	2	0	0	0	3	0
Pouteria	0	0	0	0	0	0	0	0	0	0	0	0	3	0	0	0	0	0	0	0	0	0
Sapotoideae	0	0	0	0	0	0	0	0	0	0	0	0	0	0	0	1	0	0	0	0	0	0
Sarraceniaceae	6	3	0	0	0	0	0	0	0	0	0	10	1	0	0	4	3	0	0	0	0	0
Sarracenia	0	0	0	0	0	0	0	0	0	0	0	3	3	0	0	0	0	0	0	0	0	0
Sladeniaceae	0	0	0	0	0	0	0	0	0	0	0	3	0	0	0	0	0	0	0	0	0	0
Styracaceae	0	0	0	0	0	0	0	0	0	0	0	6	0	0	0	3	0	0	0	0	0	0
Symplocaceae	0	0	0	0	0	0	0	0	0	0	0	3	0	0	0	0	0	0	0	0	0	0
Symplocos	0	0	0	0	0	0	0	0	0	0	0	11	0	0	8	4	0	0	0	0	0	0
Theaceae	5	6	0	0	0	0	0	0	0	0	0	29	5	3	25	6	9	0	3	4	5	0
Pyrenaria	0	0	0	0	0	0	0	0	0	0	0	0	0	0	3	0	3	0	0	0	0	0
lamiids	5307	3579	3182	164	174	79	211	252	107	231	171	1407	246	3569	2512	939	627	16	1214	1037	369	0
Boraginales	826	535	480	11	19	14	6	16	1	7	8	56	11	566	189	69	33	0	244	143	45	0
Boraginaceae	4897	3404	2703	21	123	71	14	52	6	20	12	52	17	3909	498	183	129	0	1196	711	219	0
Boraginoideae	1	0	2	0	1	0	0	0	0	0	0	0	3	4	10	4	2	0	1	1	3	0
Boragineae	0	0	1	0	0	0	0	0	0	0	0	0	0	0	0	0	0	0	0	0	0	0
Boragininae	5	6	4	0	0	0	0	0	0	0	0	0	0	9	0	1	0	0	4	0	0	0
Borago	3	3	3	0	0	0	0	0	0	0	0	0	0	0	0	3	0	0	0	0	0	0
Lithospermeae	17	16	11	0	3	0	0	4	0	0	0	0	0	12	0	4	4	0	18	9	8	0
Glandora	0	0	0	0	0	0	0	0	0	0	0	0	0	3	0	0	0	0	0	0	0	0
Lithodora	3	0	0	0	0	0	0	0	0	0	0	0	0	0	0	0	0	0	0	0	0	0
Lithospermum	3	0	0	0	0	0	0	0	0	0	0	0	0	0	0	0	0	0	0	0	0	0
Cynoglossoideae	1048	595	594	11	29	19	3	9	0	10	0	8	6	880	112	42	22	0	261	135	50	0
Asperugeae	5	3	3	0	0	0	0	0	0	0	0	0	0	1	2	0	1	0	3	0	0	0
Mertensia <eudicots>	633	370	274	0	22	5	0	3	0	0	0	4	0	485	39	17	11	0	70	55	21	0
Cynoglosseae	6	5	9	0	3	0	0	0	0	0	0	0	0	19	0	0	4	0	0	1	0	0
Amsinckiinae	7	4	5	0	0	0	0	0	0	0	0	0	0	12	0	0	0	0	1	0	0	0
Cryptantha	11	11	3	0	0	0	0	0	0	0	0	0	0	17	0	0	0	0	3	4	0	0
Cynoglossinae <eudicots>	0	0	1	0	0	0	0	0	0	0	0	0	0	0	0	0	0	0	0	0	0	0
Cynoglossum	10	6	18	0	0	0	0	0	0	0	0	0	0	4	0	0	0	0	0	0	0	0
Myosotideae	7	4	12	0	1	0	0	0	0	0	0	0	0	0	0	0	0	0	0	0	0	0
Myosotis	76	65	110	3	3	0	0	0	0	0	0	0	0	27	0	0	0	0	0	0	0	0
Omphalodeae	4	0	0	0	0	0	0	0	0	0	0	0	0	0	0	0	0	0	0	0	0	0
Cordia	0	0	0	0	0	0	0	0	0	0	0	14	0	0	28	0	11	0	13	9	0	0
Ehretiaceae	3	3	3	0	0	0	0	0	0	0	0	0	3	0	0	0	0	0	0	0	0	0
Heliotropiaceae	1	0	0	0	0	0	0	0	0	0	0	0	0	0	1	0	0	0	0	0	0	0
Heliotropium	5	0	0	0	0	0	0	0	0	0	0	17	7	4	23	7	7	0	3	6	0	0
Hydrophyllaceae	0	0	0	0	0	0	0	0	0	0	0	0	0	0	5	0	0	0	0	0	0	0
Lennoaceae	2	0	0	0	0	0	0	0	0	0	0	0	0	0	0	0	0	0	0	0	0	0
Gentianales	48	29	45	4	16	1	16	26	11	19	19	110	31	46	195	56	76	2	9	24	21	0
Apocynaceae	22	28	32	10	6	3	13	22	9	15	16	51	9	46	68	30	24	0	12	13	7	0
Apocynoideae	0	0	0	0	0	0	0	0	0	0	0	0	4	0	19	3	3	0	4	7	0	0
Apocyneae	0	0	0	0	0	0	0	0	0	0	0	0	0	0	0	0	0	0	0	3	0	0
Asclepiadoideae	2	0	0	0	0	0	0	0	0	4	0	1	0	1	4	3	1	0	0	2	0	0
Asclepiadeae	0	0	1	0	0	0	0	0	0	0	0	3	2	1	0	0	0	0	0	0	0	0
Asclepiadinae	3	0	0	0	0	0	0	0	0	0	0	5	2	4	11	2	2	0	0	1	0	0
Asclepias	0	0	3	0	0	0	0	0	0	0	0	4	3	0	14	5	4	0	0	7	0	0
Marsdenieae	0	0	0	0	0	0	0	0	0	0	0	3	0	0	0	0	0	0	0	0	0	0
Rauvolfioideae	5	1	1	0	0	0	0	0	0	0	0	17	10	2	52	12	11	0	0	6	0	0
Tabernaemontaneae	3	0	0	0	0	0	0	0	0	0	0	0	0	0	0	0	0	0	0	0	0	0
Tabernaemontaninae	0	0	3	0	0	0	0	0	0	0	0	3	0	0	1	1	0	0	0	0	0	0
Tabernaemontana	0	3	0	0	0	0	0	0	0	0	0	7	0	5	25	12	11	0	0	0	5	0
Vinceae	0	0	0	0	0	0	0	0	0	0	0	3	1	0	2	0	0	0	3	2	0	0
Landolphiinae	0	0	0	0	0	0	0	0	0	0	0	12	4	0	12	4	1	0	0	0	0	0
Landolphia	0	0	0	0	0	0	0	0	0	0	0	127	0	0	9	0	26	0	0	0	0	0
Gelsemium	0	0	0	0	0	0	0	0	0	0	0	3	0	0	14	4	4	0	0	0	0	0
Gentianaceae	6	1	4	3	0	4	1	2	6	0	0	10	2	9	16	3	8	0	3	6	3	0
Chironiinae	0	0	0	0	0	0	0	0	0	0	0	0	0	0	0	3	0	0	0	0	0	0
Exacum	0	0	0	0	0	0	0	0	0	0	0	0	0	3	0	0	0	0	0	0	0	0
Gentianeae	7	4	0	0	0	0	4	0	11	0	0	13	2	6	7	2	0	0	0	0	0	0
Gentianinae	0	0	0	0	0	0	0	0	0	0	0	0	0	1	0	0	0	0	0	0	0	0
Gentiana	0	0	7	0	0	0	0	0	0	0	0	8	0	20	11	4	0	0	0	0	0	0
Swertiinae	8	0	6	0	0	0	7	3	20	0	0	7	3	35	4	0	0	0	0	0	0	0
Potaliinae	0	0	0	0	0	0	0	3	0	0	0	0	0	0	0	0	0	0	0	0	0	0
Loganiaceae	0	0	3	0	0	0	0	0	0	0	0	1	0	0	3	3	0	0	0	0	0	0
Mitreola	0	0	0	0	0	0	0	0	0	0	0	4	0	0	0	0	0	0	0	0	0	0
Rubiaceae	60	31	31	6	7	11	20	21	7	17	16	135	23	37	126	52	59	5	16	42	30	0
Chiococceae	0	0	0	0	0	0	0	0	0	0	0	0	0	0	4	0	0	0	0	0	0	0
Naucleeae	3	0	0	0	0	0	0	0	0	0	0	6	0	0	5	2	2	0	3	0	0	0
Uncaria	0	0	0	0	0	0	0	0	0	0	0	0	0	0	0	0	3	0	0	0	0	0
Alberteae	0	0	0	0	0	0	0	0	0	0	0	0	0	3	0	0	0	0	0	0	0	0
Gardenieae complex	4	0	3	0	0	0	3	0	0	0	3	14	0	0	7	5	1	0	3	3	3	0
Gardenieae - Pavetteae clade	0	0	0	0	0	0	0	0	0	0	0	7	0	0	5	1	4	0	0	0	0	0
Gardenieae	0	0	0	0	0	0	0	0	0	0	0	3	0	0	0	3	0	0	0	0	0	0
Octotropideae s. l. clade	0	0	0	0	0	0	0	0	0	0	0	1	0	0	0	0	3	0	0	0	0	0
Ixora	0	0	0	0	0	0	0	3	0	0	0	0	0	0	0	0	0	0	0	0	0	0
Sabiceeae	3	0	0	0	0	0	0	0	0	0	0	0	0	0	0	0	0	0	0	0	0	0
Vanguerieae	0	0	0	0	0	0	0	0	0	0	0	0	5	0	0	4	0	0	0	0	0	0
Rubioideae	32	18	22	7	11	0	11	16	3	10	4	196	35	23	189	113	69	0	20	30	25	0
Anthospermeae	0	0	0	0	0	0	0	0	0	0	0	0	0	0	0	0	3	0	0	0	0	0
Knoxieae	0	0	0	0	0	0	0	0	0	0	0	4	0	0	10	0	2	0	0	0	0	0
Lasianthus	0	0	0	0	0	0	0	0	0	0	0	0	0	0	0	0	4	0	0	0	0	0
Psychotria	4	3	3	0	0	0	0	0	0	0	0	7	0	0	12	4	4	0	3	0	0	0
Rubieae	0	0	0	0	0	0	0	0	0	0	0	3	0	0	4	10	3	0	0	0	0	0
Galium	0	0	0	0	0	0	0	0	0	0	0	0	0	0	4	12	0	0	0	0	0	0
Spermacoceae	0	0	0	0	0	0	0	0	0	0	0	0	0	0	3	0	0	0	0	0	0	0
Hedyotis-Oldenlandia complex	0	0	0	0	0	0	0	0	0	0	0	3	0	0	4	0	0	0	0	0	0	0
Urophylleae	0	3	0	0	0	0	0	0	0	0	0	4	0	0	0	0	0	0	0	0	0	0
Icacinales	0	0	0	0	0	0	0	0	0	0	0	1	0	0	0	0	0	0	0	0	1	0
Icacinaceae	0	0	0	0	0	0	4	0	0	0	0	7	0	0	9	4	1	0	3	3	0	0
Cassinopsis	0	0	0	0	0	0	0	0	0	0	0	23	0	0	7	5	6	0	5	0	4	0
Lamiales	882	1653	1823	479	145	29	665	922	267	298	333	1238	215	1625	1665	597	508	9	110	274	89	0
Acanthaceae	1	3	1	0	0	0	0	3	0	1	0	5	2	1	3	2	2	0	0	0	0	0
Acanthoideae	5	3	5	0	0	0	2	0	0	0	0	16	3	2	17	3	2	0	0	2	0	0
Acantheae	0	0	0	0	0	0	0	0	0	0	0	3	0	0	0	0	0	0	0	0	0	0
Justicieae	0	3	0	0	0	0	0	0	0	0	0	0	3	0	12	4	3	0	0	0	0	0
Ruellieae	0	0	3	0	0	0	3	0	0	3	0	8	0	5	12	12	5	0	0	3	0	0
Strobilanthes	0	0	0	0	0	0	0	0	0	0	0	3	0	0	11	0	0	0	0	0	0	0
Avicennia	0	0	0	0	0	0	0	0	0	0	0	0	0	0	8	3	0	0	0	0	0	0
Bignoniaceae	6	0	1	0	3	0	3	1	0	0	1	0	3	0	11	3	4	0	0	0	4	0
Bignonieae	0	0	0	0	0	0	0	0	0	0	7	0	0	5	0	0	0	0	0	0	0	0
Crescentiina	0	0	1	0	0	0	0	0	0	0	0	0	0	3	0	1	0	0	0	0	0	0
Tabebuia alliance	0	0	0	0	0	0	0	3	0	0	0	0	0	0	0	3	0	0	0	0	0	0
Tecomeae	0	0	0	0	0	0	0	0	0	0	0	0	0	0	3	2	0	0	0	0	0	0
Didymocarpoideae	2	0	1	0	0	0	1	0	0	0	0	2	3	1	1	1	1	0	3	0	0	0
Trichosporeae	10	4	4	0	0	0	4	5	1	4	0	17	0	8	22	7	8	0	0	7	2	0
Didymocarpinae	3	0	0	0	0	0	3	0	4	0	0	11	0	0	5	3	3	0	0	0	8	0
Streptocarpus	0	0	0	0	0	0	0	0	0	0	0	0	0	0	0	3	0	0	0	0	3	0
Gesnerioideae	3	0	2	0	0	0	0	0	0	0	0	12	2	4	11	3	3	0	6	2	2	0
Besleriinae	0	0	0	0	0	0	0	0	0	0	0	0	0	0	3	0	0	0	0	0	0	0
Coronanthereae	0	0	0	0	0	0	0	0	0	0	0	3	3	0	3	0	1	0	0	0	0	0
Mitrariinae	0	0	0	0	0	0	0	0	0	0	0	0	0	0	0	0	2	0	0	0	0	0
Gesnerieae	8	3	1	0	0	0	0	5	3	3	0	6	3	0	9	3	5	0	0	4	2	0
Columneinae	0	0	3	0	0	0	0	0	0	0	0	0	3	3	3	3	5	0	0	0	0	0
Gloxiniinae	0	3	0	0	0	0	0	0	0	0	0	0	0	5	5	3	0	0	0	5	4	0
Ligeriinae	0	0	0	0	0	0	0	0	0	0	0	0	0	0	0	0	1	0	0	0	0	0
Lamiaceae	9	9	7	4	2	4	4	4	9	4	5	35	6	14	27	11	8	3	4	4	2	0
Lamioideae	3	3	0	0	0	0	0	4	0	0	0	6	0	0	19	4	7	0	0	0	0	0
Pogostemon	0	0	0	0	0	0	0	0	0	0	0	0	0	0	3	0	0	0	0	0	0	0
Stachydeae	1	0	0	0	0	0	0	0	0	0	0	0	0	0	0	0	0	0	0	0	0	0
Nepetoideae	5	7	2	2	2	0	1	2	3	9	3	20	8	8	39	9	10	0	3	3	4	0
Mentheae	8	7	2	3	4	0	4	7	4	0	3	28	7	6	49	15	17	0	3	3	1	0
Dracocephalum	0	0	0	0	0	0	0	0	0	0	0	0	0	0	0	12	0	0	0	0	4	0
Mentha	0	0	0	0	0	0	0	0	0	0	0	7	0	0	0	0	0	0	3	0	0	0
Salvia	11	0	4	0	0	0	4	0	0	0	0	56	18	11	174	89	54	0	6	16	5	0
Thymus	21	6	12	0	0	0	0	0	0	0	0	140	45	7	560	180	130	0	5	25	11	0
Ocimeae	4	4	5	0	0	0	0	5	0	0	0	7	4	4	10	3	3	0	0	1	0	0
Scutellarioideae	0	0	0	0	0	0	0	0	0	0	0	0	0	0	0	1	0	0	0	0	0	0
Scutellaria	0	0	0	0	0	0	0	0	0	0	0	3	0	0	0	3	0	0	0	0	0	0
Teucrioideae	3	0	0	0	0	0	0	0	0	0	0	0	0	5	0	1	0	0	0	0	0	0
Teucrium	0	0	0	0	0	0	0	0	0	0	0	0	0	0	0	4	0	0	0	0	0	0
Lentibulariaceae	1	0	2	0	0	0	0	0	0	0	0	5	2	0	1	1	1	0	0	0	0	0
Utricularia	4	0	4	0	3	0	0	3	0	0	3	29	4	7	26	12	17	0	4	6	6	0
Linderniaceae	0	0	0	0	0	0	0	0	0	0	0	9	0	0	0	0	0	0	0	0	0	0
Oleaceae	0	0	1	0	0	0	0	0	0	0	0	3	1	0	12	11	6	0	0	3	0	0
Oleeae	0	0	6	0	0	0	0	0	0	0	0	27	3	0	15	4	3	0	0	0	0	0
Chionanthus	0	0	0	0	0	0	0	0	0	0	0	0	0	0	0	0	4	0	0	0	0	0
Osmanthus	0	0	0	0	0	0	0	0	0	0	0	3	0	0	0	0	0	0	0	0	0	0
Orobanchaceae	88	124	216	8	2	7	10	13	25	2	8	78	10	5	31	26	22	0	12	10	0	0
Buchnereae	0	0	3	0	0	0	0	0	0	0	0	3	1	1	2	0	0	0	0	1	0	0
Hyobanche	7	0	0	0	0	0	0	0	0	0	0	5	4	3	31	4	14	0	0	4	0	0
Orobanchaceae incertae sedis	0	3	0	0	0	0	0	0	0	0	0	0	0	3	0	0	0	0	0	0	0	0
Orobancheae	1	1	2	0	3	3	3	0	0	5	1	19	3	6	25	10	5	0	6	6	2	0
Aphyllon	0	3	0	0	0	0	0	0	0	0	0	0	0	0	8	0	0	0	0	0	0	0
Cistanche	4	0	0	0	0	0	0	0	0	0	0	24	0	0	18	6	9	0	0	0	0	0
Orobanche	11	5	13	0	0	0	0	0	0	0	5	43	9	7	94	24	35	0	4	14	7	0
Pedicularideae	104	111	218	6	10	0	4	4	26	4	6	37	10	12	28	15	13	0	0	10	0	0
Castillejinae	15	46	28	0	0	0	0	0	0	0	0	31	6	3	11	2	0	0	0	0	0	0
Agalinis	6	5	5	0	0	0	0	0	0	0	0	5	0	0	5	8	7	0	6	0	0	0
Castilleja	18	33	24	0	0	0	0	0	0	0	0	16	0	0	0	5	4	0	0	0	0	0
Pedicularis	355	293	959	9	19	10	5	13	128	4	15	74	28	27	162	79	48	0	11	32	0	0
Rhinantheae	5	0	2	0	0	0	0	0	0	0	0	98	7	0	26	8	16	0	0	3	0	0
Euphrasia	0	0	0	0	0	0	0	0	0	0	0	6	0	0	12	27	5	0	0	0	23	0
Melampyrum	0	0	0	0	0	0	0	0	0	0	0	0	0	0	3	5	0	0	0	3	3	0
Phrymaceae	3	0	0	0	0	0	0	0	0	0	0	3	0	0	3	3	0	0	0	0	0	0
Plantaginaceae	25	66	44	42	4	0	65	102	17	37	33	24	8	164	17	6	8	0	5	7	6	0
Chaenorhinum	0	0	0	0	0	0	0	0	0	0	0	3	0	0	0	0	0	0	0	0	0	0
Cheloneae	0	0	0	0	2	0	0	0	0	0	0	0	0	0	0	0	0	0	0	0	0	0
Penstemon	0	0	0	0	3	0	0	0	0	0	0	0	0	0	0	0	0	0	0	0	0	0
Gratioleae	0	0	0	0	0	0	0	0	0	0	0	0	0	0	2	0	0	0	0	0	0	0
Hippuris	0	0	0	0	0	0	0	0	0	5	0	0	0	0	0	0	0	0	0	0	0	0
Plantagineae	5	7	1	2	1	0	5	7	2	0	4	1	1	13	0	1	0	0	0	0	0	0
Plantago	137	653	401	321	34	0	539	898	121	222	271	98	34	1292	21	28	4	0	0	12	0	0
Veroniceae	4	0	1	4	0	0	0	0	0	0	0	0	0	0	1	0	0	0	0	0	0	0
Veronica	0	9	4	0	0	0	0	4	0	3	0	0	0	12	7	0	6	0	0	0	0	0
Scrophulariaceae	3	0	0	0	0	0	0	0	0	3	0	11	0	0	0	0	4	0	0	0	5	0
Scrophularieae	0	0	0	0	0	0	0	0	0	0	0	3	0	0	0	0	0	0	0	0	0	0
Verbeneae	0	0	0	0	0	0	0	0	0	0	0	0	0	0	0	3	0	0	0	0	0	0
Solanales	3	1	2	0	2	3	2	1	0	2	1	11	3	3	6	2	3	1	0	2	4	0
Convolvulaceae	9	9	8	5	0	3	4	8	3	7	3	39	8	8	58	21	16	0	11	7	9	0
Convolvuleae	0	0	1	0	0	0	0	4	0	0	0	0	0	0	0	0	0	0	0	0	0	0
Convolvulus	0	0	3	0	0	0	0	0	0	0	0	3	0	0	3	4	0	0	0	0	0	0
Cresseae	0	0	0	0	0	0	0	0	0	0	0	0	0	0	3	5	0	0	0	0	0	0
Evolvulus	0	0	0	0	0	0	0	0	0	0	0	0	4	0	0	0	0	0	0	0	0	0
Cuscuta	7	5	7	0	0	0	0	0	0	0	4	23	6	3	52	14	9	0	5	7	3	0
Ipomoeeae	0	0	0	0	0	0	0	0	0	0	0	0	0	0	1	1	0	0	0	0	0	0
Ipomoea	8	3	4	0	0	0	0	0	0	0	0	9	3	0	63	33	7	0	3	3	0	0
Merremieae	0	0	0	0	0	0	0	0	0	0	0	0	0	0	3	3	3	0	0	0	0	0
Solanaceae	17	5	12	1	2	1	2	5	1	10	3	34	3	12	65	32	20	3	14	7	43	0
Nicotiana	0	6	3	3	0	0	0	0	0	0	0	0	3	0	9	0	0	0	0	0	0	0
Solanoideae	117	35	62	4	6	11	0	8	3	7	7	50	10	13	90	27	25	0	4	5	7	0
Capsiceae	0	0	0	0	0	0	0	0	0	0	0	0	0	0	3	0	0	0	0	0	0	0
Solanum	27	26	28	6	4	0	10	13	0	3	5	115	34	15	281	118	69	0	18	30	12	0
Berberidopsis	0	0	0	0	0	0	0	0	0	0	0	0	0	0	0	3	0	0	0	0	0	0
Caryophyllales	451	275	353	31	42	20	29	61	16	45	56	454	56	116	446	120	103	3	16	37	23	0
Aizoaceae	0	0	0	0	0	3	0	3	0	0	0	7	0	0	0	0	7	0	0	0	0	0
Amaranthaceae	7	4	4	0	0	0	0	0	0	0	3	12	3	5	7	1	8	0	0	2	0	0
Aervoideae	0	0	0	0	0	0	0	0	0	0	0	0	0	0	1	0	0	0	0	0	0	0
Cactineae	4	3	5	0	0	0	0	1	0	0	5	33	1	5	20	9	6	0	2	0	2	0
Cactaceae	6	5	1	0	1	0	0	3	0	0	0	67	3	0	19	7	6	0	6	1	6	0
Cactoideae	5	0	4	0	4	0	0	0	0	0	0	0	0	0	11	4	4	0	0	4	0	0
Opuntioideae	0	0	0	0	0	0	0	0	0	0	0	290	11	0	33	13	28	0	0	4	0	0
Caryophyllaceae	160	168	189	14	27	3	11	6	8	9	8	89	15	44	61	21	26	0	6	5	0	0
Alsineae	87	110	131	9	11	9	3	3	6	0	0	0	6	27	18	10	0	0	0	5	0	0
Cerastium	20	22	65	0	0	0	0	0	0	0	0	0	0	0	0	0	0	0	0	0	0	0
Stellaria	48	52	21	0	9	0	5	0	0	0	0	0	0	8	0	3	0	0	0	0	0	0
Arenarieae	0	0	0	0	0	0	0	0	0	0	0	0	0	0	0	0	2	0	0	0	0	0
Moehringia	0	0	0	0	0	0	0	0	0	0	0	0	0	0	0	0	3	0	0	0	0	0
Caryophylleae	4	0	0	0	0	0	0	0	0	0	0	0	0	0	0	3	0	0	0	0	0	0
Cherleria	10	11	4	0	0	0	0	0	3	0	0	0	8	10	0	0	0	0	0	0	0	0
Eremogone	0	7	3	0	0	0	0	0	0	0	0	0	0	0	0	0	0	0	0	0	0	0
Paronychieae	1	0	0	0	0	0	0	0	0	0	0	0	0	0	0	0	0	0	0	0	0	0
Paronychia	3	3	0	0	0	0	0	0	0	0	0	0	0	0	0	0	0	0	0	0	0	0
Sagineae	2	0	0	0	0	0	0	0	0	0	0	0	0	0	0	0	0	0	0	0	0	0
Sabulina	3	0	0	0	0	0	0	0	0	0	0	0	0	0	0	0	0	0	0	0	0	0
Sileneae	3	2	3	0	0	0	0	0	0	0	0	0	0	0	1	0	0	0	0	0	0	0
Silene	29	24	25	0	0	0	0	0	0	0	0	0	0	3	10	4	4	0	0	0	0	0
Chenopodiaceae	6	0	6	0	0	0	5	4	0	3	3	12	6	6	17	3	0	0	4	5	3	0
Chenopodioideae	0	0	0	0	4	0	0	0	3	0	2	3	0	3	0	3	0	0	0	0	0	0
Atripliceae	0	0	0	0	0	0	0	0	0	0	0	0	0	0	3	0	0	0	0	0	0	0
Chenopodium	0	0	0	0	0	0	0	0	0	0	0	3	0	0	0	0	0	0	0	0	0	0
Axyrideae	0	0	3	0	0	0	0	4	0	0	7	0	0	0	0	0	0	0	0	0	0	0
Krascheninnikovia	0	0	0	0	0	0	0	3	0	0	0	0	0	0	0	0	0	0	0	0	0	0
Salsoleae	0	0	0	0	0	0	0	0	0	0	0	0	0	0	3	0	0	0	0	0	0	0
Droseraceae	0	0	0	0	0	0	0	0	0	0	0	0	0	0	9	0	1	0	0	0	0	0
Drosera	0	0	0	0	0	0	0	0	0	0	0	0	4	0	4	0	3	0	0	0	0	0
Macarthuria	0	0	0	0	0	0	0	0	0	0	0	0	0	0	0	10	0	0	0	0	16	0
Microtea	0	0	0	0	0	0	0	0	0	0	0	0	0	0	27	4	0	0	0	0	0	0
Nepenthes	0	0	0	0	0	0	0	0	0	0	0	0	0	0	0	0	3	0	0	0	0	0
Plumbaginaceae	11	1	7	0	4	3	4	5	0	4	5	19	11	6	25	11	14	0	5	7	3	0
Limonium	3	4	8	0	0	0	0	0	0	0	0	9	0	0	0	0	0	0	0	5	0	0
Polygonaceae	176	52	85	11	5	3	13	7	3	28	4	24	5	34	100	16	4	0	6	6	4	0
Eriogonoideae	5	4	0	0	5	3	2	4	3	4	0	10	5	17	5	3	2	0	0	0	0	0
Eriogoneae	11	0	0	0	0	0	4	3	5	8	0	3	0	17	5	6	7	0	0	0	0	0
Triplarideae	0	0	0	0	0	0	0	0	0	3	0	3	0	0	0	0	0	0	0	3	0	0
Polygonoideae	368	108	192	13	7	1	3	4	5	0	6	17	13	31	245	20	7	0	4	6	6	0
Persicarieae	21	5	19	4	0	1	4	1	0	0	0	14	2	3	10	3	0	0	0	0	0	0
Bistorta	79	14	38	0	0	0	0	0	0	0	0	4	0	3	24	0	3	0	0	6	0	0
Persicaria	7	0	4	0	0	3	0	4	0	0	0	3	3	0	30	6	4	0	0	3	0	0
Polygoneae	3	3	4	0	0	0	4	0	0	0	0	4	0	2	9	2	2	0	0	0	0	0
Fallopia	0	3	0	0	0	0	0	0	0	0	0	3	3	3	3	5	4	0	0	3	0	0
Rumiceae	61	15	21	3	5	0	0	0	0	0	0	4	4	3	29	3	4	0	0	0	0	0
Oxyria	117	24	13	9	0	0	0	0	0	0	0	0	0	0	85	7	0	0	0	0	0	0
Rheum	4	0	0	0	0	0	0	0	0	0	0	0	0	0	3	0	0	0	0	0	0	0
Rumex	3	15	31	0	0	0	0	0	0	0	0	0	0	5	7	10	0	0	0	0	0	0
Dilleniales	0	3	0	0	0	0	0	0	0	0	0	10	3	0	33	7	8	0	0	5	0	0
Tetracera	0	0	0	0	0	0	0	0	0	0	0	3	4	0	3	8	4	0	0	0	0	0
rosids	6163	3898	3631	465	496	228	235	370	127	599	661	48571	11063	2364	113615	35188	28511	512	19534	17431	4505	1
fabids	8053	5405	4690	587	577	211	228	377	134	583	685	73926	12213	3186	166198	43916	42144	866	40363	28221	5552	5
Celastrales	0	0	0	0	0	0	0	0	0	0	0	3	1	0	1	2	1	0	0	0	0	0
Celastraceae	4	5	6	0	3	0	3	5	0	4	0	24	8	9	39	16	9	0	4	5	3	0
Hippocrateoideae	2	0	0	0	0	0	0	0	0	0	0	6	0	0	12	2	2	0	0	3	0	0
Parnassia	0	0	0	0	0	0	0	0	0	0	0	0	5	0	39	10	12	0	0	0	0	0
Cucurbitales	4	4	1	2	2	2	3	2	0	0	1	22	3	3	29	6	8	0	4	5	1	0
Anisophylleaceae	0	0	0	0	0	0	0	0	0	0	0	0	0	0	4	0	0	0	0	0	0	0
Anisophyllea	0	0	0	0	0	0	0	0	0	0	0	0	0	0	5	3	0	0	0	0	0	0
Begonia	6	4	3	0	0	0	0	0	0	0	3	43	11	4	74	26	16	0	3	12	5	0
Coriaria	0	0	0	0	0	0	0	0	0	0	0	0	0	0	20	3	6	0	4	3	0	0
Cucurbitaceae	6	5	7	3	6	3	0	5	4	0	3	79	17	7	107	26	34	0	21	9	15	0
Citrullus	0	0	0	0	0	0	0	0	0	0	0	0	0	8	0	0	0	0	0	0	0	0
Coccinia	0	0	0	0	0	0	0	0	0	0	0	0	0	0	0	3	0	0	0	3	0	0
Cucumis	7	3	3	0	3	0	0	6	0	0	0	41	8	0	48	50	14	0	3	6	12	0
Coniandreae	0	0	0	0	0	0	0	0	0	0	0	0	0	0	0	0	4	0	0	0	0	0
Sicyoeae	3	0	0	0	0	0	0	3	0	0	3	6	3	3	15	7	4	0	21	6	0	0
Sicyos	3	0	0	0	0	0	0	0	0	0	0	0	0	0	17	7	7	0	3	3	0	0
Tetramelaceae	0	0	0	0	0	0	0	0	0	0	0	0	0	0	3	0	0	0	0	0	0	0
Fabales	20	18	13	4	4	2	11	2	5	10	15	117	17	18	329	30	26	0	10	13	2	0
Fabaceae	199	114	162	38	27	7	47	24	30	198	316	1228	184	189	3013	267	222	2	86	123	19	0
Caesalpinioideae	38	40	27	3	9	3	5	2	4	8	5	47	25	31	324	18	40	0	25	29	5	0
Caesalpinia clade	0	0	0	0	0	0	0	0	0	0	0	4	0	0	0	5	6	0	8	4	0	0
Caesalpinieae	0	0	0	0	0	0	0	0	0	0	0	3	0	0	0	0	0	0	3	0	0	0
Cassia clade	3	5	0	0	0	0	0	0	0	0	0	9	0	0	18	5	1	0	0	5	1	0
Cassia	0	0	0	0	0	0	0	0	0	0	0	3	0	0	0	0	0	0	0	0	0	0
Senna	0	0	0	0	0	0	0	0	0	0	0	0	0	0	5	5	7	0	0	0	0	0
mimosoid clade	10	4	3	3	5	3	0	3	0	6	0	48	13	8	136	67	27	0	10	17	0	0
Acacieae	3	0	2	0	0	0	0	0	0	0	0	6	0	2	8	5	1	0	0	2	0	0
Acacia	12	6	8	0	0	0	0	0	0	0	0	61	4	6	138	35	35	0	37	19	0	0
Vachellia	0	0	0	0	0	0	0	0	0	0	0	9	0	0	4	0	3	0	3	0	0	0
Ingeae	0	0	0	0	0	0	0	0	0	0	0	0	0	4	10	5	5	0	0	0	0	0
Inga	0	0	0	0	0	0	0	0	0	0	0	0	0	0	4	12	0	0	0	0	0	0
Mimoseae	5	0	3	0	0	0	0	0	0	0	0	0	0	4	4	0	3	0	0	3	0	0
Peltophorum clade	0	4	3	0	0	0	0	0	0	0	0	8	1	0	15	2	6	0	0	0	0	0
Delonix	0	0	0	0	0	0	0	0	0	0	0	0	3	0	8	3	0	0	0	0	0	0
Parkinsonia	0	0	0	0	0	0	0	0	0	0	0	0	0	0	9	0	0	0	0	0	0	0
Peltophorum	0	0	0	0	0	0	0	0	0	0	0	5	3	0	6	3	0	0	0	0	0	0
Cercideae	0	0	0	0	0	0	0	0	0	3	0	1	0	0	2	0	0	0	0	0	0	0
Bauhiniinae	0	0	0	0	0	0	0	0	0	0	0	3	0	0	17	5	0	0	0	0	0	0
Amherstieae	0	0	0	0	0	0	0	0	0	0	0	0	0	0	4	0	3	0	0	0	0	0
Detarieae	0	0	0	0	0	0	0	0	0	0	0	4	0	0	14	2	0	0	0	0	0	0
Dialioideae	0	0	0	0	0	0	0	0	0	0	0	11	0	0	6	2	0	0	2	0	0	0
Dialium	0	0	0	0	0	0	0	0	0	0	0	4	0	0	11	8	3	0	8	0	0	0
Papilionoideae	26	11	23	4	4	0	8	1	4	24	32	158	37	23	599	28	29	0	2	12	1	0
50 kb inversion clade	184	98	159	27	23	7	56	19	26	196	266	1064	139	200	2739	175	146	3	26	45	3	0
Baphieae	0	0	0	0	0	0	0	0	0	0	0	0	0	0	0	3	0	0	0	0	0	0
Dalbergieae	2	0	5	0	0	0	0	3	0	3	0	7	2	1	7	3	2	0	4	3	3	0
Dalbergia clade	0	0	0	0	0	0	0	0	0	0	0	0	0	0	3	7	2	0	4	0	0	0
Machaerium	0	0	0	0	0	0	0	0	0	0	0	0	0	0	4	0	5	0	0	0	0	0
Pterocarpus clade	3	3	0	0	0	0	0	0	0	0	0	9	2	3	4	5	2	0	0	2	0	0
Pterocarpus	0	0	0	0	0	0	0	0	0	0	0	0	0	0	9	0	0	0	0	0	0	0
genistoids sensu lato	6	9	7	2	1	0	1	1	4	1	0	39	11	1	326	6	6	0	5	2	0	0
Brongniartieae	0	0	0	0	0	0	0	0	0	0	0	0	0	0	3	0	0	0	0	0	0	0
core genistoids	22	20	29	2	6	2	8	2	0	3	1	190	54	5	1364	57	45	0	11	15	6	0
Crotalaria	0	3	0	0	0	0	0	0	0	0	0	0	0	0	3	5	3	0	0	0	0	0
Lotononis	0	0	0	0	0	0	0	0	0	0	0	6	0	0	15	5	8	0	0	0	0	0
Genisteae	48	33	72	8	8	3	4	6	0	3	2	325	82	6	2153	114	113	0	11	15	0	0
Genista	0	0	0	0	0	0	0	0	0	0	0	0	0	0	0	3	0	0	0	0	0	0
Lupinus	47	39	71	7	3	4	0	0	0	8	5	375	146	7	3012	132	128	0	9	21	0	0
Ulex	3	0	0	0	0	0	0	0	0	0	0	0	0	0	3	4	0	0	0	0	0	0
Sophoreae	0	0	0	0	0	0	0	0	0	0	0	6	0	0	3	4	3	0	0	0	0	0
Sophora	0	0	0	0	0	0	0	0	0	0	0	3	0	0	0	0	0	0	0	0	0	0
Ormosieae	4	0	3	0	0	0	0	0	0	0	5	12	0	1	14	3	3	0	3	4	0	0
NPAAA clade	64	43	51	15	28	6	20	7	13	81	149	401	24	97	199	34	27	0	7	17	6	0
Hologalegina	18	12	10	4	1	0	7	5	2	23	27	97	5	19	47	3	5	0	0	4	2	0
IRL clade	479	238	305	63	100	14	151	68	148	880	1187	3000	136	721	1077	135	171	0	18	92	5	0
Caraganeae	0	0	0	0	0	0	0	0	0	0	5	0	3	4	3	0	0	0	0	0	0	0
Fabeae	0	0	0	0	0	0	10	0	0	0	0	0	0	3	3	0	0	0	0	0	0	0
Vicia	5	0	0	0	0	0	0	0	0	0	0	0	0	0	0	0	0	0	0	0	0	0
Galegeae	167	113	104	34	30	5	86	42	75	445	609	638	47	329	318	50	53	0	6	21	0	0
Astragalus	72	35	47	7	10	3	6	17	17	140	219	354	16	164	166	26	34	0	3	17	0	0
Oxytropis	54	29	25	10	20	0	57	4	44	103	90	30	11	62	6	3	0	0	0	0	0	0
Hedysareae	0	3	3	0	0	0	0	0	0	0	0	255	5	0	4	0	0	0	0	0	0	0
Hedysarum	0	0	0	0	0	0	0	0	0	0	0	160	0	0	0	0	0	0	0	0	0	0
Trifolieae	2	4	4	3	0	0	3	0	0	0	1	9	2	2	6	3	2	0	3	0	5	0
Medicago	7	0	5	0	0	0	0	0	0	0	0	17	4	3	42	13	13	0	6	10	0	0
Melilotus	0	0	0	0	0	0	0	0	0	0	0	0	0	0	3	0	0	0	0	0	0	0
Trifolium	0	0	0	0	0	0	0	0	0	0	3	16	8	0	44	19	11	0	0	7	0	0
Trigonella	0	0	0	0	0	0	0	0	0	0	0	0	0	0	6	3	0	0	0	0	0	0
robinioid clade	1	0	3	0	0	0	0	0	3	4	2	7	0	3	5	0	1	0	1	2	0	0
Loteae	3	0	3	0	0	0	0	0	0	0	1	0	0	0	6	5	1	0	1	3	0	0
Lotus	0	0	0	0	0	0	0	0	0	0	3	0	0	0	3	0	6	0	8	0	0	0
Robinieae	0	0	0	0	0	0	0	0	0	0	0	0	0	0	3	0	0	0	0	0	0	0
Desmodieae	0	0	0	0	0	0	4	0	0	0	0	3	0	0	4	1	0	0	0	0	0	0
Millettieae	4	0	0	0	0	0	0	0	0	0	0	5	3	0	12	6	3	0	0	4	0	0
Tephrosia	0	0	0	0	0	0	0	0	0	0	0	0	0	0	0	4	0	0	0	0	0	0
Phaseoleae	4	5	1	5	0	0	3	4	3	2	5	23	6	3	30	6	3	0	4	7	2	0
Vigna	12	6	7	0	0	0	0	0	0	3	0	34	16	7	92	44	25	0	8	12	10	0
Wisteria	0	0	0	0	0	0	0	0	0	0	0	4	4	0	8	0	6	0	0	0	0	0
Bossiaeeae	0	0	0	0	0	0	0	0	0	0	0	7	3	0	2	1	0	0	0	0	0	0
Bossiaea	0	0	0	0	0	0	0	0	0	0	0	3	0	0	59	6	5	0	0	0	0	0
Mirbelieae	0	0	0	0	0	0	0	0	0	0	0	18	4	0	6	2	0	0	0	1	0	0
Daviesia	0	0	0	0	0	0	0	0	0	0	0	6	0	0	19	5	3	0	0	3	0	0
Pultenaea	0	0	0	0	0	0	0	0	0	0	0	3	0	0	0	0	0	0	0	0	0	0
Polygalaceae	2	0	0	0	3	0	0	3	0	0	0	38	4	3	40	11	14	0	5	11	3	0
Comesperma	0	0	0	0	0	0	0	0	0	0	0	0	0	0	0	0	3	0	0	0	0	0
Polygala	3	0	4	0	0	0	0	0	0	0	0	6	0	0	13	13	5	0	0	3	0	0
Xanthophyllum	0	0	0	0	0	0	0	0	0	0	0	0	0	0	0	0	5	0	0	0	0	0
Fagales	74	24	22	6	7	10	5	9	3	9	7	35449	48	19	57468	8182	17002	113	45642	18503	234	0
Betulaceae	34	4	4	2	11	8	0	0	0	9	3	14548	19	14	25381	3111	7166	49	22180	7494	94	0
Alnus	0	0	0	0	0	3	0	0	0	0	0	102	0	0	171	20	44	0	105	720	0	0
Betula	12	0	0	4	0	0	0	0	0	0	0	5647	8	0	6180	1368	2529	20	3086	1816	38	0
Carpinus	0	0	0	0	0	0	0	0	0	0	0	64	0	0	49	17	18	0	73	14	0	0
Corylus	0	0	0	0	0	0	0	0	0	0	0	5	0	0	5	3	10	0	8	0	0	0
Ostrya	0	0	0	0	0	0	0	0	0	0	0	19	0	0	66	5	5	0	86	9	0	0
Ostryopsis	0	0	0	0	0	0	0	0	0	0	0	0	0	0	14	0	5	0	3	0	0	0
Allocasuarina	0	0	0	0	0	0	0	0	0	0	0	6	0	0	4	0	4	0	7	3	0	0
Casuarina	0	0	0	0	0	0	0	0	0	0	0	0	0	0	8	0	0	0	6	9	0	0
Gymnostoma	0	0	0	0	0	0	0	0	0	0	0	0	0	0	0	0	0	0	5	3	0	0
Fagaceae	16	9	7	3	3	0	0	0	0	0	6	1858	18	17	2362	427	707	0	1873	521	19	0
Castanea	0	0	0	0	0	0	0	0	0	0	0	10	6	0	60	8	14	0	6	0	0	0
Fagus	0	0	0	0	0	0	0	0	0	0	0	10	0	0	6	8	3	0	8	3	0	0
Quercus	4	5	3	0	0	0	0	0	0	0	0	38	5	4	43	22	16	0	13	19	0	0
Juglandaceae	3	0	0	0	0	0	0	0	0	0	0	30	4	3	40	11	10	0	21	9	0	0
Juglans	0	0	0	0	0	0	0	0	0	0	0	3	0	0	31	0	7	0	15	3	0	0
Pterocarya	0	0	0	0	0	0	0	0	0	0	0	3	0	0	9	0	0	0	5	0	0	0
Myricaceae	0	0	0	0	0	0	0	0	0	0	0	4	0	0	8	0	1	0	0	5	0	0
Lophozonia	0	0	0	0	0	0	0	0	0	0	0	0	0	0	9	0	5	0	0	0	0	0
Nothofagus	0	0	0	0	0	0	0	0	0	0	0	4	0	0	8	3	4	0	9	3	0	0
Trisyngyne	0	0	0	0	0	0	0	0	0	0	0	9	0	0	5	6	3	0	6	4	0	0
Malpighiales	5021	3128	2803	351	382	164	65	217	32	125	42	34906	12851	1665	112707	34053	26805	340	4310	11663	4525	0
Erythrospermum	0	0	0	0	0	0	0	0	0	0	0	0	0	0	4	0	0	0	0	0	0	0
Pangieae	0	0	0	0	0	0	0	0	0	0	0	3	0	0	7	1	4	0	0	4	0	0
Hydnocarpus	0	0	0	0	0	0	0	0	0	0	0	0	0	0	0	4	0	0	0	0	0	0
Calophyllaceae	0	0	0	0	0	0	0	0	0	0	0	0	0	0	1	0	0	0	0	0	0	0
Calophylleae	3	3	0	0	0	0	0	0	0	0	0	2	0	0	5	7	5	0	3	0	0	0
Caraipa	0	0	0	0	0	0	0	0	0	0	0	8	0	0	3	0	0	0	4	0	0	0
Caryocaraceae	0	0	0	0	0	0	0	0	0	0	0	0	0	0	3	0	0	0	0	0	0	0
Hirtella	0	0	0	0	0	0	0	0	0	0	0	0	0	0	3	0	4	0	0	0	0	0
Clusiaceae	0	0	0	0	0	0	0	0	0	0	0	0	3	0	5	1	5	0	0	0	0	0
Clusieae	0	0	0	0	0	0	0	0	0	0	0	0	0	0	5	3	0	0	0	0	0	0
Garcinia	0	0	0	0	0	0	0	0	0	0	0	0	0	0	3	3	0	0	0	0	0	0
Ctenolophon	0	0	0	0	0	0	0	0	0	0	0	0	0	0	4	0	0	0	0	0	0	0
Elatinaceae	0	0	0	0	0	0	0	0	0	0	0	1	0	0	0	0	0	0	0	0	0	0
Elatine	0	0	0	0	0	0	0	0	0	0	0	10	0	0	0	0	0	0	0	0	0	0
Erythroxylaceae	0	0	0	0	0	0	0	0	0	0	0	0	1	0	9	2	2	0	0	1	0	0
Euphorbiaceae	11	1	3	1	5	5	0	0	0	2	4	130	11	7	322	66	63	0	154	53	4	0
Acalyphoideae	6	11	13	3	0	0	0	3	0	3	4	65	19	8	151	56	31	0	10	14	8	0
Acalypheae	0	3	4	0	0	0	0	0	0	0	0	23	5	2	23	9	8	0	5	9	5	0
Acalypha	0	0	0	0	0	0	0	0	0	0	0	4	3	3	10	5	5	0	0	4	0	0
Hancea	0	0	0	0	0	0	0	0	0	0	0	0	0	0	9	0	0	0	0	0	0	0
Macaranga	0	0	0	0	0	0	0	0	0	0	0	0	0	0	3	0	0	0	0	0	0	0
Mallotus	0	0	0	0	0	0	0	0	0	0	0	0	0	0	19	3	0	0	0	0	0	0
Mercurialis	0	0	0	0	0	0	0	0	0	0	0	12	3	0	13	5	7	0	0	0	0	0
Adelieae	0	0	0	0	0	0	0	0	0	0	0	7	0	0	13	3	2	0	0	3	0	0
Adelia	0	0	0	0	0	0	0	0	0	0	0	3	0	4	15	7	4	0	0	0	0	0
Garciadelia	0	0	0	0	0	0	0	0	0	0	0	0	0	0	15	0	3	0	0	0	0	0
Caryodendreae	0	0	0	0	0	0	0	0	0	0	0	3	0	0	2	1	0	0	0	0	0	0
Chrozophoreae	0	0	0	0	0	0	0	0	0	0	0	4	0	0	3	0	0	0	0	0	0	0
Epiprineae	0	0	0	0	0	0	0	0	0	0	0	0	4	0	8	4	3	0	0	0	0	0
Omphalea	0	0	0	0	0	0	0	0	0	0	0	0	0	0	3	0	0	0	0	0	0	0
Plukenetieae	4	0	0	0	0	0	0	0	0	0	0	6	3	3	13	0	0	0	0	0	0	0
Plukenetia	0	0	0	0	0	0	0	0	0	0	0	0	0	0	7	9	4	0	0	0	0	0
Tragia	0	0	0	0	0	0	0	0	0	0	0	0	0	0	7	3	3	0	0	0	0	0
Pycnocomeae	0	0	0	0	0	0	0	0	0	0	0	2	3	1	8	1	5	0	0	0	0	0
Blumeodendron	0	0	0	0	0	0	0	0	0	0	0	3	0	3	4	4	0	0	0	0	0	0
Crotonoideae	9	3	2	0	0	0	0	2	3	0	0	29	4	3	43	4	7	0	3	13	4	0
Adenoclineae	0	0	3	0	0	0	0	0	0	0	0	6	0	0	2	0	3	0	0	0	0	0
Aleuritideae	0	0	0	0	0	0	0	0	0	0	0	0	0	0	0	5	0	0	0	0	0	0
Codiaeae	0	0	0	0	0	0	0	0	0	0	0	3	4	0	10	2	1	0	0	0	0	0
Crotoneae	25	10	9	0	0	0	0	3	0	5	0	33	3	5	25	8	10	0	5	4	0	0
Manihoteae	0	0	0	0	0	0	0	0	0	0	0	0	0	0	5	0	1	0	0	0	0	0
Manihot	0	0	0	0	0	0	0	0	0	0	0	0	0	0	3	0	4	0	0	0	0	0
Euphorbioideae	2	2	2	0	0	0	0	0	0	0	0	4	2	0	6	1	2	0	0	3	0	0
Euphorbieae	0	0	0	0	0	0	0	0	0	0	0	0	0	0	2	0	0	0	0	0	0	0
Euphorbia	11	8	7	0	0	0	0	5	0	0	0	70	19	8	198	56	40	0	11	24	14	0
Hippomaneae	0	0	3	0	0	0	0	0	0	0	0	10	3	3	8	4	7	0	0	4	0	0
Bonania	0	0	0	0	0	0	0	0	0	0	0	0	0	0	12	0	0	0	0	0	0	0
Homalanthus	0	0	0	0	0	0	0	0	0	0	0	0	0	0	3	0	0	0	0	0	0	0
Humiriaceae	0	0	0	0	0	0	0	0	0	0	0	0	0	0	0	3	3	0	0	0	0	0
Hypericaceae	0	0	0	0	0	0	0	0	0	0	0	0	0	0	10	5	1	0	0	0	4	0
Hypericeae	0	0	0	0	0	0	0	0	0	0	0	0	0	0	1	0	0	0	0	0	0	0
Hypericum	0	0	0	0	0	0	0	0	0	0	0	0	3	0	6	0	4	0	0	5	0	0
Irvingiaceae	0	0	0	0	0	0	0	0	0	0	0	3	0	0	4	0	1	0	0	0	0	0
Ixonanthaceae	0	1	0	0	0	0	0	0	0	0	0	3	1	2	4	1	0	0	0	0	0	0
Lacistema	0	0	0	0	0	0	0	0	0	0	0	0	0	0	3	0	0	0	0	0	0	0
Linaceae	1	0	4	0	0	0	0	0	0	0	0	5	2	0	11	4	6	0	1	0	0	0
Linum	4	0	0	0	0	0	0	3	0	0	0	17	3	0	30	36	4	0	3	0	19	0
Acridocarpus	0	0	0	0	0	0	0	0	0	0	0	3	0	0	7	3	5	0	0	0	0	0
Stigmaphyllon	0	0	0	0	0	0	0	0	0	0	0	5	3	0	0	5	6	0	0	0	0	0
Ouratea	0	0	0	0	0	0	0	0	0	0	0	0	0	0	3	0	0	0	0	0	0	0
Galearia	0	0	0	0	0	0	0	0	0	0	0	3	0	6	15	11	5	0	0	0	0	0
Passifloraceae	6	4	0	0	0	0	4	0	0	3	3	36	7	6	70	18	19	0	5	4	6	0
Passiflora	0	3	0	0	0	0	0	0	0	0	0	19	5	0	39	17	10	0	0	5	5	0
Peraceae	0	0	0	0	0	0	0	0	0	0	0	5	0	0	3	2	2	0	0	0	0	0
Phyllanthaceae	2	1	0	0	3	0	0	0	0	0	0	7	2	1	5	0	3	0	1	1	0	0
Antidesmatoideae	0	0	3	0	0	0	0	0	0	0	0	0	0	0	6	0	0	0	3	0	3	0
Antidesmateae	0	0	0	0	0	0	0	0	0	0	0	3	0	0	12	2	4	0	0	4	0	0
Antidesmatinae	0	0	0	0	0	0	0	0	0	0	0	0	0	0	4	0	0	0	0	0	0	0
Phyllanthoideae	3	0	4	0	0	0	0	0	0	0	3	14	5	3	7	5	4	0	3	0	4	0
Pseudolachnostylidinae	0	0	0	0	0	0	0	0	0	0	0	4	3	0	10	3	2	0	0	3	0	0
Bridelia	0	0	0	0	0	0	0	0	0	0	0	3	0	0	6	7	4	0	0	0	0	0
Cleistanthus	0	0	0	0	0	0	0	0	0	0	0	0	0	0	3	0	0	0	0	0	0	0
Phyllantheae	2	5	0	0	0	0	0	0	0	0	0	14	4	3	23	6	8	0	6	1	0	0
Breynia	0	0	0	0	0	0	0	0	0	0	0	3	4	0	11	0	0	0	0	0	0	0
Phyllanthus	3	0	0	0	0	0	0	0	0	0	0	5	3	0	51	9	7	0	0	5	0	0
Poranthereae	0	0	0	0	0	0	0	0	0	0	0	0	0	0	8	4	0	0	0	3	0	0
Podostemaceae	3	0	0	0	0	0	0	0	0	0	0	0	0	0	5	1	1	0	1	2	0	0
Podostemoideae	0	0	0	0	0	0	0	0	0	0	0	5	3	0	21	11	6	0	4	5	0	0
Bruguiera	0	0	0	0	0	0	0	0	0	0	0	0	0	0	10	10	0	0	0	0	0	0
Carallia	0	0	0	0	0	0	0	0	0	0	0	3	6	0	97	28	17	0	0	0	0	0
Cassipourea	0	0	0	0	0	0	3	0	0	0	0	6	11	0	25	5	3	0	0	13	0	0
Kandelia	3	0	0	0	0	0	0	0	0	0	0	3	0	0	40	10	16	0	0	6	0	0
Salicaceae	1146	732	663	208	225	99	36	121	20	58	24	9203	3925	428	73527	21666	17253	203	1083	3660	1076	0
Abatia	19	4	6	0	0	0	0	0	0	0	0	221	57	4	885	185	62	0	5	28	20	0
Flacourtieae	4	3	1	0	0	0	0	0	0	0	0	19	5	6	44	2	11	0	2	5	1	0
Azara	0	3	0	0	0	0	0	0	0	0	0	9	4	0	48	10	8	0	0	0	0	0
Dovyalis	0	0	0	0	0	0	0	0	0	0	0	0	4	0	8	5	3	0	0	0	0	0
Flacourtia	0	0	0	0	0	0	0	0	0	0	0	0	0	0	4	0	0	0	0	0	0	0
Poliothyrsis	0	0	0	0	0	0	0	0	0	0	0	22	20	0	108	22	26	0	0	4	3	0
Xylosma	11	3	20	0	0	0	0	0	0	0	0	89	25	4	419	86	87	0	7	30	7	0
Homalieae	3	0	0	0	0	0	0	0	0	0	0	17	13	5	59	16	20	0	4	7	5	0
Banara	0	0	3	0	0	0	0	0	0	0	0	10	12	0	40	17	6	0	0	5	0	0
Neosprucea	0	0	0	0	0	0	0	0	0	0	0	0	0	0	11	5	7	0	0	4	0	0
Populus	301	213	154	28	52	20	3	14	0	4	0	4165	3619	221	53307	8684	14890	7	431	3603	286	0
Casearia	6	3	0	0	0	0	0	0	0	0	0	23	4	7	232	39	104	0	0	15	3	0
Laetia	0	0	0	0	0	0	0	0	0	0	0	0	0	0	1	0	0	0	0	0	0	0
Samyda	0	0	0	0	0	0	0	0	0	0	0	0	0	0	19	3	4	0	0	0	0	0
Tetrathylacium	0	0	0	0	0	0	0	0	0	0	0	0	0	0	12	3	3	0	0	0	0	0
Scolopia	0	0	0	0	0	0	0	0	0	0	0	0	0	0	11	3	4	0	0	0	0	0
Violaceae	5	7	5	0	0	0	0	0	0	0	0	27	5	3	58	11	17	0	3	12	2	0
Allexis	0	0	0	0	0	0	0	0	0	0	0	0	0	0	7	4	0	0	0	0	0	0
Hybanthus	0	0	0	0	0	0	0	0	0	0	0	3	3	0	16	8	4	0	0	0	0	0
Rinorea	0	0	0	0	0	0	0	0	0	0	0	3	0	0	3	0	0	0	0	0	0	0
Viola	0	0	0	0	0	0	0	0	0	0	0	0	3	0	16	7	3	0	0	0	3	0
Oxalidales	4	5	0	0	0	0	0	0	0	3	0	24	2	7	24	7	5	0	6	6	3	0
Connaraceae	0	0	0	0	0	0	0	0	0	0	0	3	0	0	0	0	0	0	3	0	0	0
Cunoniaceae	0	0	0	0	0	0	0	0	0	0	0	0	3	0	17	3	9	0	0	0	0	0
Schizomeria	0	0	0	0	0	0	0	0	0	0	0	0	0	0	8	0	0	0	0	0	0	0
Elaeocarpus	0	0	0	0	0	0	0	0	0	0	0	3	0	0	10	0	0	0	3	0	0	0
Sloanea	0	0	0	0	0	0	0	0	0	0	0	0	0	0	3	0	0	0	0	0	0	0
Huaceae	0	0	0	0	0	0	0	0	0	0	0	3	0	0	0	0	0	0	0	0	0	0
Oxalidaceae	1	0	0	0	0	0	0	0	0	0	0	0	0	0	0	0	0	0	0	0	0	0
Oxalis	4	3	0	0	0	0	0	0	0	0	0	14	3	0	17	10	8	0	0	5	0	0
Rosales	310	319	232	39	46	25	14	22	2	25	19	746	121	272	3657	556	974	91	618	858	57	0
Cannabaceae	0	4	4	0	0	0	0	0	0	0	0	8	2	1	3	0	4	0	4	1	0	0
Aphananthe	0	0	0	0	0	0	0	0	0	0	0	0	0	0	3	0	0	0	0	0	0	0
Elaeagnaceae	0	0	0	0	0	3	0	0	0	0	0	7	0	0	373	20	116	0	21	51	0	0
Hippophae	0	0	0	0	0	0	0	0	0	0	0	0	0	0	15	0	0	0	0	4	0	0
Shepherdia	0	0	0	0	0	0	0	0	0	0	0	0	0	0	24	0	6	0	0	7	0	0
Moraceae	9	6	4	0	3	0	0	0	0	3	0	31	6	3	43	17	8	0	8	3	5	0
Artocarpus	0	0	0	0	0	0	0	0	0	0	0	0	0	0	0	0	3	0	0	0	0	0
Ficus	0	0	0	0	0	0	0	0	0	0	0	5	0	0	15	6	9	0	0	3	0	0
Maclura	0	3	0	0	0	0	0	0	0	0	0	0	0	3	3	0	0	0	0	3	0	0
Morus	0	0	0	0	0	0	0	0	0	0	0	0	0	0	5	7	3	0	0	0	0	0
Rhamnaceae	4	3	6	5	3	0	0	3	0	0	0	38	6	2	46	17	14	0	7	8	3	0
Gouanieae	0	0	0	0	0	0	0	0	0	0	0	0	0	0	0	3	0	0	0	0	0	0
Phylica	0	0	0	0	0	0	0	0	0	0	0	3	0	0	0	0	0	0	0	0	0	0
Rhamnaceae incertae sedis	0	0	0	0	0	0	0	0	0	0	0	0	0	0	3	0	0	0	0	0	0	0
Rhamneae	0	4	0	0	0	0	0	3	0	0	0	0	3	3	13	7	1	0	0	0	0	0
Frangula	0	0	0	0	0	0	0	0	0	0	0	0	0	0	15	0	4	0	0	0	0	0
Ventilago	3	0	0	0	0	0	0	0	0	0	0	6	3	0	0	9	0	0	0	0	0	0
Rosaceae	511	643	369	48	52	28	11	13	21	17	28	288	183	559	5325	495	1385	263	964	1791	101	0
Amygdaloideae	262	274	158	18	32	17	6	25	12	3	6	50	96	259	735	41	297	0	17	155	10	0
Amygdaleae	0	1	0	0	0	0	0	0	0	0	1	0	0	0	7	0	14	0	1	1	0	0
Prunus	44	31	32	6	13	15	0	3	0	7	3	75	46	30	185	51	62	0	30	55	5	0
Kerrieae	0	0	0	0	0	0	0	0	0	0	0	0	0	0	3	0	0	0	0	3	0	0
Maleae	81	75	46	9	11	6	3	59	8	43	35	68	32	58	244	37	90	0	13	58	0	0
Pyrus	0	0	0	0	0	0	0	0	0	0	0	0	0	0	4	0	0	0	0	0	0	0
Neillieae	0	0	0	0	0	0	0	0	0	0	0	0	0	0	3	1	0	0	0	0	0	0
Physocarpus	0	0	0	0	0	0	0	0	0	0	0	0	0	3	0	3	4	0	0	0	0	0
Spiraeeae	4	0	0	0	0	0	0	0	0	0	0	0	0	0	12	3	3	0	6	0	0	0
Spiraea	0	0	0	0	0	0	0	0	0	0	0	0	0	0	10	0	0	0	0	0	0	0
Dryadoideae	211	227	115	16	27	13	3	4	0	4	0	4	68	277	495	18	264	0	7	107	0	0
Cercocarpus	8	11	0	0	4	0	0	0	0	0	0	0	0	14	28	0	10	0	0	5	0	0
Dryas <eudicots>	50	56	40	5	6	3	0	4	0	0	0	0	13	73	113	7	53	0	0	35	0	0
Purshia	0	0	0	0	0	0	0	0	0	0	0	0	3	0	0	0	3	0	0	0	0	0
Rosoideae	473	855	433	113	30	21	10	22	27	58	108	340	55	122	13191	1093	2547	412	2175	4087	249	0
Colurieae	0	0	1	0	0	0	0	0	0	0	0	0	0	3	2	0	0	0	3	0	0	0
Geum	9	4	3	0	0	0	0	0	0	0	0	0	0	0	26	14	0	0	0	0	0	0
Potentilleae	28	51	19	11	4	0	1	0	2	7	11	17	4	7	1541	140	295	1	4	23	1	0
Fragariinae	9	7	0	0	0	3	0	0	0	0	0	3	0	4	2359	178	338	0	8	24	0	0
Alchemilla	0	0	0	0	0	0	0	0	0	0	0	0	0	0	45	0	27	0	0	0	0	0
Chamaerhodos	0	0	0	0	0	0	0	0	0	0	0	0	0	0	0	0	3	0	0	0	0	0
Comarum	0	0	0	0	0	0	0	0	0	0	0	0	0	0	96	0	16	0	0	0	0	0
Dasiphora	0	0	0	0	0	0	0	0	0	0	0	0	0	0	70	4	19	0	0	0	0	0
Fragaria	0	0	0	0	0	0	0	0	0	0	0	0	0	0	16	0	0	0	0	0	0	0
Potentilleae incertae sedis	5	14	5	0	1	0	1	0	1	2	5	2	0	0	8	3	1	0	0	2	0	0
Potentilla	207	411	228	63	7	10	9	0	18	28	75	117	21	33	101	37	47	15	5	18	3	0
Rosoideae incertae sedis	3	11	15	0	0	0	0	0	0	0	0	89	6	7	747	152	196	205	427	1054	53	0
Rosa	4	9	5	0	0	0	0	0	0	0	0	0	3	0	56	9	10	4	139	287	16	0
Rubus	0	0	4	0	0	0	0	0	0	0	0	0	0	0	166	38	57	63	0	6	0	0
Sanguisorbeae	1	1	0	0	0	0	0	1	0	0	0	3	0	0	7	0	0	0	0	2	0	0
Sanguisorbinae	3	8	22	0	0	0	0	4	0	0	0	0	0	0	6	8	5	0	1	4	4	0
Cliffortia	0	0	0	0	0	0	0	0	0	0	0	0	0	0	0	0	0	0	6	6	0	0
Ulmaceae	1	0	0	0	0	0	0	0	0	0	0	3	4	0	13	2	3	0	2	0	0	0
Ulmus	0	0	0	0	0	0	0	0	0	0	0	0	0	0	4	0	3	0	4	0	0	0
Urticaceae	5	5	5	3	0	0	0	3	0	0	0	43	9	4	44	17	12	0	6	9	0	0
Dendrocnide	0	0	0	0	0	0	0	0	0	0	0	0	0	0	7	0	0	0	0	0	0	0
Urtica	0	0	3	0	0	0	0	0	0	0	0	0	0	0	18	7	5	0	0	3	0	0
Zygophyllales	0	0	0	0	0	0	0	0	0	0	0	0	2	1	0	0	0	0	0	1	0	0
Zygophyllaceae	8	6	3	0	0	0	0	0	0	1	2	16	3	6	14	2	4	0	3	1	0	0
Larreoideae	0	0	0	0	0	0	0	0	0	0	0	3	3	0	3	0	1	0	4	0	0	0
Guaiacum	3	0	0	0	0	0	0	0	0	0	0	4	0	0	11	11	6	0	0	4	0	0
Larrea	0	0	0	0	0	0	0	0	0	0	0	0	0	0	0	0	3	0	0	0	0	0
Tribuloideae	0	0	0	0	0	0	0	0	0	0	0	0	0	0	8	0	0	0	0	0	0	0
Zygophylloideae	4	0	0	0	0	0	0	0	0	3	5	21	3	7	23	6	10	0	6	5	0	0
malvids	250	133	182	19	22	24	21	27	9	39	35	338	66	93	1083	369	274	6	96	252	94	0
Brassicales	219	143	185	35	26	15	10	23	6	22	24	52	21	58	208	42	46	2	10	19	22	0
Brassicaceae	1109	565	741	179	218	94	37	103	51	173	91	141	65	272	510	107	89	5	25	53	37	0
Anastaticeae	0	0	0	0	0	0	0	0	0	0	0	0	0	0	3	0	0	0	0	0	0	0
Anchonieae	0	0	0	0	0	0	0	0	0	1	0	0	0	0	0	0	0	0	0	0	0	0
Sterigmostemum	3	0	0	0	0	0	0	0	0	3	0	3	0	0	7	10	7	0	0	0	0	0
Arabideae	16	20	25	5	0	2	3	2	3	0	0	0	4	9	20	2	0	0	0	1	0	0
Draba	60	34	63	15	3	9	0	4	0	4	3	3	0	5	38	4	0	0	0	3	0	0
Brassiceae	1	2	3	0	0	0	2	0	0	1	0	5	1	1	5	3	2	0	1	0	0	0
Brassica	5	11	6	7	0	0	5	6	0	5	0	46	13	15	88	33	21	0	11	12	9	0
Camelineae	0	0	3	0	0	0	0	0	0	0	0	0	0	0	0	0	4	0	0	0	0	0
Cardamineae	2	3	2	0	0	0	0	0	0	6	0	0	0	0	5	3	3	0	0	1	0	0
Cardamine	5	0	0	0	0	0	0	0	0	0	0	8	0	0	16	8	0	0	0	3	0	0
Chorisporeae	16	8	25	5	0	0	0	0	0	0	0	0	0	0	0	2	3	0	0	3	0	0
Parrya	7	7	12	0	0	0	0	0	0	0	0	0	0	0	0	3	0	0	0	0	0	0
Dontostemoneae	0	0	0	0	0	0	0	0	0	0	0	0	0	0	0	3	0	0	0	0	0	0
Euclidieae	8	0	0	0	0	0	0	0	0	0	0	0	0	0	0	0	0	0	0	0	0	0
Eutrema	3	0	0	0	0	0	0	3	0	0	0	0	0	0	4	0	0	0	0	0	0	0
Lepidieae	0	0	0	0	0	0	0	0	0	3	0	0	0	0	0	0	0	0	0	0	0	0
Sisymbrium	3	0	0	0	0	0	0	0	0	0	0	0	0	0	0	0	0	0	0	0	0	0
Thelypodieae	0	0	0	0	0	0	0	0	0	0	0	0	0	0	0	2	0	0	0	0	0	0
Capparaceae	3	0	3	0	0	0	0	0	0	0	0	8	0	0	5	5	2	0	0	0	0	0
Caricaceae	0	0	0	0	0	0	0	0	0	0	0	4	0	0	6	3	2	0	0	3	0	0
Vasconcellea	0	0	0	0	0	0	0	0	0	0	0	0	0	0	6	0	4	0	3	0	0	0
Cleomaceae	0	0	0	0	0	0	0	0	0	0	0	0	0	0	0	0	0	0	3	0	0	0
Moringa	0	0	0	0	0	0	0	0	0	0	0	0	4	0	27	7	4	0	0	0	0	0
Crossosomatales	1	0	0	0	0	0	0	0	0	0	0	3	0	1	5	1	0	0	0	0	0	0
Crossosomataceae	0	0	0	0	0	0	0	0	0	0	0	0	0	1	0	1	0	0	4	0	0	0
Staphyleaceae	0	0	0	0	0	0	0	0	0	0	0	0	0	0	0	3	3	0	0	0	0	0
Turpinia	0	0	0	0	0	0	0	0	0	0	0	0	0	0	3	0	0	0	0	0	0	0
Geraniales	1	0	2	0	0	0	0	0	0	3	3	2	0	0	2	0	0	0	0	0	0	0
Francoaceae	0	0	0	0	0	0	0	0	0	0	0	2	0	0	6	0	3	0	1	4	0	0
Melianthus	0	0	0	0	0	0	0	0	0	0	0	3	0	0	13	4	0	0	4	0	0	0
Geraniaceae	7	10	2	3	0	0	0	4	0	0	0	23	6	6	28	4	7	0	3	3	0	0
Erodium	0	0	4	0	0	0	0	0	0	0	0	0	0	0	0	0	0	0	0	0	0	0
Geranium	0	0	0	0	0	0	0	0	0	0	0	9	4	0	19	12	3	0	0	4	0	0
Pelargonium	0	0	3	0	0	0	0	0	0	0	0	0	0	0	8	3	0	0	0	0	0	0
Huerteales	0	0	0	0	0	0	0	0	0	0	0	0	0	0	9	0	0	0	0	0	3	0
Malvales	3	3	3	2	2	0	3	6	1	2	1	21	5	9	34	8	9	0	2	3	4	0
Dipterocarpaceae	4	0	0	0	0	0	0	0	0	0	0	7	0	0	7	1	4	0	3	3	0	0
Shorea	0	0	0	0	0	0	0	0	0	0	0	0	0	0	0	3	0	0	0	0	0	0
Malvaceae	11	4	4	0	1	0	1	0	0	1	2	53	7	5	74	30	15	0	15	8	6	0
Bombacoideae	0	0	0	0	0	0	0	0	0	0	0	0	0	0	1	0	0	0	0	0	0	0
Byttnerioideae	0	3	0	0	0	0	0	0	0	0	0	0	0	0	0	0	0	0	0	0	0	0
Malvoideae	7	2	2	2	3	0	5	5	4	4	0	28	5	4	69	36	14	0	5	6	3	0
Gossypium	12	6	10	0	5	0	0	7	0	4	5	93	23	19	255	90	64	0	33	22	11	0
Sterculia	0	0	0	0	0	0	0	0	0	0	0	0	0	0	0	4	0	0	0	0	0	0
Thymelaeaceae	6	9	4	5	0	0	0	0	0	4	0	29	10	10	46	20	15	0	5	6	6	0
Gnidia <eudicots>	0	3	0	0	0	0	0	0	0	0	0	0	0	0	0	0	0	0	0	0	0	0
Lachnaea	0	0	0	0	0	0	0	0	0	0	0	6	3	0	10	3	3	0	0	3	0	0
Myrtales	9	7	7	4	5	0	4	4	3	9	9	32	6	14	164	49	108	4	31	203	10	0
Combretaceae	0	5	4	0	0	0	0	0	0	0	3	13	9	3	42	16	11	0	4	5	3	0
Combretum	0	0	0	0	0	0	0	0	0	0	0	0	0	0	3	0	0	0	0	0	0	0
Lythraceae	3	3	5	0	0	0	0	3	0	0	0	21	4	0	25	11	5	0	5	9	0	0
Lythrum	3	6	0	0	0	0	0	0	0	0	0	0	0	0	0	9	0	0	0	0	0	0
Melastomataceae	8	4	0	0	0	0	3	0	0	4	0	17	6	4	39	16	15	0	3	0	0	0
Meriania	0	0	0	0	0	0	0	0	0	0	0	13	0	0	0	0	0	0	0	0	0	0
Myrtaceae	35	23	15	5	6	0	0	0	3	3	0	254	12	33	285	101	103	0	210	162	5	0
Eucalypteae	0	0	0	0	0	0	0	0	0	0	0	23	0	0	21	3	6	0	12	8	0	0
Eucalyptus	0	0	0	0	0	0	0	0	0	0	0	9	0	0	15	7	0	0	5	0	0	0
Myrteae	0	0	0	0	0	0	0	0	0	0	0	12	4	0	11	1	4	0	13	3	0	0
Australasian group	0	0	0	0	0	0	0	0	0	0	0	0	0	0	0	0	0	0	0	3	0	0
Pilidiostigma	0	0	0	0	0	0	0	0	0	0	0	0	0	0	20	10	6	0	0	0	0	0
Eugenia group	0	0	0	0	0	0	0	0	0	0	0	0	0	0	0	1	0	0	0	0	0	0
Eugenia	0	0	0	0	0	0	0	0	0	0	0	0	0	0	8	5	0	0	0	3	0	0
Myrteola group	0	0	0	0	0	0	0	0	0	0	0	0	0	0	3	0	0	0	0	0	0	0
Pimenta group	0	0	0	0	0	0	0	0	0	0	0	0	0	0	0	0	0	0	3	0	0	0
Syzygium	0	0	0	0	0	0	0	0	0	0	0	0	0	4	0	0	0	0	0	0	0	0
Onagraceae	2	0	0	0	0	0	0	0	0	0	0	0	0	1	20	7	16	0	1	21	0	0
Onagroideae	4	4	3	0	3	0	0	0	3	0	0	6	0	4	228	86	211	0	18	401	3	0
Epilobieae	0	0	0	0	0	0	0	0	0	0	0	0	0	0	54	13	47	0	3	93	0	0
Chamaenerion	0	0	0	0	0	0	0	0	0	0	0	0	0	0	20	5	7	0	0	27	0	0
Epilobium	0	0	0	0	0	0	0	0	0	0	0	0	0	0	40	21	107	0	7	26	0	0
Onagreae	0	0	0	0	0	0	0	0	0	0	0	0	0	0	38	14	11	0	3	44	0	0
Oenothera	0	0	0	0	0	0	0	0	0	0	0	0	0	0	23	4	16	0	0	14	0	0
Penaeaceae	0	0	0	0	0	0	0	0	0	0	0	3	0	0	3	0	0	0	0	0	0	0
Vochysia	0	0	0	0	0	0	0	0	0	0	0	0	0	0	0	0	0	0	4	0	0	0
Sapindales	48	28	23	6	3	5	5	5	3	8	9	142	36	31	244	100	81	0	17	35	15	0
Anacardiaceae	4	0	0	0	0	0	0	0	0	3	0	14	5	3	29	6	8	0	2	6	0	0
Burseraceae	3	4	0	0	0	0	0	0	0	0	0	10	3	0	19	2	9	0	0	0	1	0
Xylocarpus	0	0	0	0	0	0	0	0	0	0	0	0	0	0	9	0	4	0	0	0	0	0
Rutaceae	14	3	12	6	0	4	0	4	0	3	3	30	7	4	94	24	24	0	4	9	1	0
Amyridoideae	2	3	0	0	0	0	0	0	0	0	0	8	1	1	6	6	2	0	0	5	3	0
Zanthoxylum	7	0	0	0	0	0	0	0	0	0	0	24	7	3	31	17	13	0	0	0	4	0
Aurantioideae	2	5	0	0	0	0	0	0	0	0	0	6	1	0	5	3	2	0	1	1	0	0
Cneoroideae	0	0	0	0	0	0	0	0	0	0	0	0	0	0	1	0	0	0	0	0	0	0
Sapindaceae	2	6	3	0	2	0	3	0	0	0	0	17	4	4	29	9	9	0	4	8	3	0
Dodonaeoideae	0	0	0	0	0	0	0	0	0	0	0	3	0	0	6	0	3	0	3	0	0	0
Hippocastanoideae	0	0	0	0	0	0	0	0	0	0	0	3	0	0	1	1	1	0	4	0	0	0
Acereae	0	4	5	0	3	3	0	0	0	0	0	16	0	0	52	15	7	0	0	6	0	0
Acer	5	0	0	0	0	0	0	0	0	0	0	0	0	0	5	4	4	0	0	0	0	0
Ailanthus	0	0	0	0	0	0	0	0	0	0	0	0	0	0	3	0	0	0	0	3	0	0
Vitales	1	0	0	0	0	0	0	0	0	1	0	1	1	0	4	1	0	0	0	0	0	0
Vitaceae	7	2	2	3	3	1	1	8	0	4	2	26	6	3	20	9	8	0	6	4	3	0
Ampelopsideae	0	0	0	0	0	0	0	0	0	0	0	0	0	0	4	0	0	0	0	0	4	0
Cyphostemma	3	0	0	0	0	0	0	0	0	0	0	6	3	0	15	8	4	0	0	3	0	0
Tetrastigma	0	4	0	3	0	0	3	3	0	0	0	0	0	9	3	3	0	0	0	0	0	0
Cisseae	0	0	0	0	0	0	0	0	0	0	0	0	0	0	6	3	0	0	0	0	0	0
Viteae	2	0	0	0	2	0	2	0	0	0	0	2	1	1	1	1	1	0	1	1	1	0
Vitis	7	4	4	3	4	4	6	3	0	5	3	35	9	4	62	17	13	0	15	8	5	0
Santalales	7	9	8	3	5	0	0	5	3	6	5	58	11	11	48	22	18	3	14	9	6	0
Amphorogynaceae	0	0	0	0	0	0	0	0	0	0	0	0	0	0	3	4	0	0	0	0	0	0
Aptandraceae	0	3	1	0	0	0	0	1	0	0	0	14	1	3	14	4	4	0	3	3	4	0
Coulaceae	0	0	0	0	0	0	0	0	0	0	0	0	0	0	0	0	1	0	0	0	0	0
Erythropalaceae	0	0	0	0	0	0	0	0	0	0	0	1	0	0	0	2	0	0	0	1	0	0
Heisteria	0	0	0	0	0	0	0	0	0	0	0	0	0	0	0	3	0	0	0	0	0	0
Loranthaceae	1	0	0	0	0	0	0	0	0	0	0	4	1	2	7	2	3	0	0	1	1	0
Lorantheae	3	0	0	0	0	0	0	0	0	0	0	6	4	3	5	1	3	0	0	1	2	0
Dendrophthoinae	0	0	0	0	0	0	0	0	0	0	0	0	0	0	3	1	0	0	0	0	0	0
Psittacantheae	0	0	0	0	0	0	0	0	0	0	0	0	0	0	1	0	0	0	0	0	0	0
Psittacanthinae	0	0	0	0	0	0	0	0	0	0	0	0	0	0	5	0	0	0	0	0	0	0
Opiliaceae	0	0	0	0	0	0	0	0	0	0	0	3	0	0	23	10	7	0	0	0	0	0
Santalaceae	3	3	4	0	0	0	0	0	0	0	0	3	0	0	7	2	2	0	3	0	0	0
Santalum	0	0	0	0	0	0	0	0	0	0	0	3	0	0	0	0	0	0	0	0	0	0
Schoepfiaceae	0	0	0	0	0	0	0	0	0	0	0	3	0	0	4	1	3	0	0	0	0	0
Schoepfia	0	0	0	0	0	0	0	0	0	0	0	0	0	0	9	6	0	0	0	0	0	0
Strombosiaceae	0	0	0	0	0	0	0	0	0	0	0	0	0	0	10	3	3	0	0	0	0	0
Thesiaceae	0	0	0	0	0	0	0	0	0	0	0	0	0	0	3	1	0	0	0	0	0	0
Thesium	0	0	3	0	0	0	0	0	0	0	0	0	0	0	0	3	0	0	0	0	0	0
Viscaceae	4	0	0	0	0	0	0	0	0	0	0	8	0	0	3	1	0	0	0	6	0	0
Arceuthobium	0	0	0	0	0	0	0	0	0	0	0	3	0	0	31	4	4	0	0	0	0	0
Korthalsella	0	0	0	0	0	0	0	0	0	0	0	3	0	0	35	23	4	0	0	0	0	0
Ximeniaceae	1	0	0	0	0	0	0	0	0	0	0	0	0	0	0	0	0	0	0	0	0	0
Saxifragales	23	13	8	12	2	1	1	2	1	6	4	25	5	15	2199	302	82	0	43	186	4	0
Crassulaceae	40	16	29	2	4	3	10	8	0	7	7	105	31	11	278	100	46	0	14	25	8	0
Crassula	0	0	0	0	0	0	0	0	0	0	0	0	3	0	20	8	0	0	0	3	0	0
Rhodiola	3	12	6	3	0	0	0	0	0	0	0	11	4	3	35	8	4	0	3	7	0	0
Sedum	0	0	0	0	0	0	0	0	0	0	0	3	0	0	5	6	7	0	0	0	0	0
Ribes	5	3	4	0	0	0	0	0	0	0	0	15	3	0	3095	358	100	0	56	271	0	0
Haloragaceae	3	0	0	0	0	0	0	0	0	0	0	0	3	0	3	0	0	0	0	0	0	0
Hamamelidaceae	0	0	0	0	0	0	0	0	0	0	0	0	0	0	3	5	3	0	1	0	0	0
Peridiscaceae	0	0	0	0	0	0	0	0	0	0	0	3	0	0	0	0	0	0	0	0	0	0
Soyauxia	3	0	0	0	0	0	0	0	0	0	0	0	0	0	0	3	0	0	0	0	0	0
Saxifragaceae	73	26	26	11	7	6	4	7	1	5	3	22	1	33	110	29	9	0	11	17	3	0
Chrysosplenium	0	3	0	0	0	0	0	0	0	0	0	3	4	5	23	10	5	0	0	0	0	0
Micranthes	15	26	10	3	0	0	0	0	0	0	0	4	0	6	5	4	6	0	0	3	0	0
Mitella	0	0	0	0	0	0	0	0	0	0	0	0	0	0	0	3	0	0	0	0	0	0
Saxifraga	285	112	75	64	31	11	11	10	17	24	15	37	14	199	118	34	15	0	10	15	0	0
Liliopsida	755	260	340	21	13	16	12	17	5	36	28	369	96	69	338	107	225	6	48	90	29	0
Alismatales	13	9	12	6	2	4	5	8	4	6	3	433	18	24	66	34	70	3	4	13	9	0
Alismataceae	3	0	0	0	0	0	0	3	0	0	0	4	0	3	3	3	0	0	0	0	0	0
Sagittaria	0	0	0	0	0	0	0	0	0	0	0	3	0	0	0	0	0	0	0	0	0	0
Araceae	29	8	10	5	0	0	4	3	0	4	0	294	7	3	45	18	35	0	7	4	6	0
Aroideae	5	2	5	0	4	0	4	0	0	0	0	11	0	5	5	2	6	0	0	4	0	0
Areae	0	3	0	0	0	0	0	0	0	0	0	0	0	0	0	0	0	0	0	0	0	0
Colocasieae	0	0	0	0	0	0	0	0	0	0	0	0	0	0	0	3	0	0	0	0	0	0
Lemnoideae	4	3	0	0	0	0	0	0	0	0	0	0	0	0	6	4	0	0	0	3	0	0
Cryptocoryneae	1	0	0	0	0	0	0	0	0	0	0	0	0	0	0	0	0	0	0	0	0	0
Cryptocoryne	3	0	0	0	0	0	0	0	0	0	0	0	0	0	0	0	0	0	0	0	0	0
Hydrocharitaceae	0	0	0	0	0	0	0	0	0	0	0	0	0	0	0	3	0	0	0	0	3	0
Juncaginaceae	0	0	0	0	0	0	0	0	0	0	0	0	0	0	0	0	2	0	0	0	0	0
Triglochin	0	0	0	0	0	0	0	0	0	0	0	0	0	0	0	0	16	0	0	0	0	0
Potamogetonaceae	18	5	0	0	5	0	0	0	0	0	0	1	0	6	0	0	0	0	0	5	0	0
Potamogeton	0	0	0	0	0	0	0	0	0	0	0	6	0	13	0	7	0	0	0	0	0	0
Petrosaviidae	1434	776	819	108	98	61	105	103	85	127	176	1687	937	242	1465	448	1288	67	171	331	117	0
Asparagales	113	46	95	7	22	9	8	9	8	6	13	163	54	52	266	87	97	7	28	27	10	0
Amaryllidaceae	0	1	3	0	0	0	0	0	0	3	0	2	0	1	4	0	0	0	1	1	3	0
Allioideae	1	0	1	0	0	0	0	0	0	0	0	4	0	2	2	0	1	0	0	3	0	0
Allium	3	0	4	0	3	0	0	0	0	0	0	10	3	9	26	5	14	0	0	0	0	0
Amaryllidoideae	7	3	0	0	0	0	0	3	0	0	0	7	3	5	12	3	7	0	4	8	0	0
Asparagaceae	5	1	5	0	0	0	0	0	0	0	0	16	2	0	9	1	3	0	8	3	0	0
Agavoideae	0	0	0	0	0	0	0	0	0	0	0	0	0	3	6	4	0	0	0	0	0	0
Brodiaeoideae	0	0	0	0	0	0	0	0	0	0	0	1	0	0	6	0	0	0	0	1	6	0
Nolinoideae	0	3	0	0	0	0	0	0	0	0	0	12	0	0	11	4	6	0	3	0	0	0
Asphodelaceae	3	4	0	3	0	0	0	0	0	1	0	6	2	0	1	1	0	0	3	1	0	0
Asphodeloideae	8	0	3	0	0	0	0	4	0	3	0	6	0	5	3	0	2	0	0	0	0	0
Aloe	0	0	0	0	0	0	0	0	0	0	0	0	0	0	0	0	13	0	0	0	0	0
Hemerocallidoideae	0	0	3	0	0	0	0	0	0	0	0	3	0	3	4	1	4	0	0	3	0	0
Ornithogaloideae	0	0	0	0	0	0	0	0	0	0	0	0	0	0	0	1	0	0	0	0	0	0
Hypoxidaceae	0	0	0	0	0	0	0	0	0	0	0	0	0	0	0	0	0	0	0	3	0	0
Iridaceae	6	2	5	0	0	0	0	3	0	3	3	4	1	6	3	6	2	0	1	1	2	0
Croceae	0	0	0	0	0	0	0	0	0	0	0	0	0	0	3	0	0	0	0	0	0	0
Iridoideae	0	2	0	0	0	0	0	0	0	0	0	32	4	0	13	14	9	0	3	0	7	0
Irideae	5	3	4	0	0	0	0	0	0	0	0	2	0	3	13	10	2	0	0	5	1	0
Iris	4	4	0	3	0	0	0	0	0	0	0	10	3	0	14	10	6	0	0	0	3	0
Tigridieae	3	0	0	0	0	0	0	0	0	0	0	0	0	0	0	0	0	0	0	0	0	0
Orchidaceae	20	14	21	1	5	3	10	9	13	6	5	97	13	16	92	47	37	3	20	20	9	0
Neuwiedia	0	0	0	0	0	0	0	0	0	0	0	3	0	3	0	0	3	0	0	0	0	0
Cypripedioideae	0	0	0	0	0	0	0	0	0	0	0	0	0	0	0	1	0	0	0	0	0	0
Cypripedium	0	0	0	0	0	0	0	0	0	0	0	0	0	0	0	3	0	0	0	0	0	0
Epidendroideae	9	11	7	6	5	6	7	6	0	5	5	65	5	13	48	24	13	0	12	14	11	0
Cymbidieae	6	0	0	0	0	0	0	0	0	0	0	3	3	3	8	2	5	0	5	3	0	0
Oncidiinae	4	0	0	0	0	0	0	0	0	0	0	0	0	0	3	1	4	0	0	4	0	0
Epidendreae	4	0	1	0	0	0	0	0	0	3	1	4	3	0	6	2	1	0	4	2	3	0
Calypsoinae	0	0	3	0	0	0	0	0	0	0	0	3	0	0	1	1	1	0	0	4	0	0
Corallorhiza	0	0	0	0	0	0	0	0	0	0	3	4	0	0	15	5	6	0	0	0	0	0
Laeliinae	0	0	0	0	0	0	0	0	0	0	0	0	0	0	1	0	1	0	0	0	0	0
Epidendrum	0	0	0	0	0	0	0	0	0	0	0	0	4	0	22	7	3	0	0	3	0	0
Pleurothallidinae	0	0	3	0	0	0	0	0	0	0	0	0	0	0	0	0	0	0	0	0	0	0
Dendrobiinae	0	0	0	0	0	0	0	0	0	0	0	1	0	3	0	0	0	0	0	0	0	0
Dendrobium	5	0	0	0	0	0	0	0	0	0	0	6	0	0	0	0	0	0	0	0	0	0
Neottieae	3	3	0	0	0	0	0	0	0	0	0	2	0	0	3	0	1	0	0	0	0	0
Neottia	0	0	0	0	0	0	0	0	0	0	0	16	3	0	11	11	5	0	0	0	0	0
Vandeae	0	0	0	0	0	0	0	0	0	0	0	0	0	0	0	1	0	0	0	0	0	0
Aeridinae	0	0	0	0	0	0	0	0	0	0	0	0	0	0	0	3	0	0	0	0	10	0
Orchidoideae	4	1	2	0	0	0	0	0	0	0	0	13	1	1	4	2	4	0	3	2	3	0
Cranichideae	0	0	0	0	0	0	0	0	0	0	0	0	3	3	6	4	0	0	0	0	0	0
Diurideae	0	0	0	0	0	0	0	0	0	0	0	0	0	0	0	3	0	0	0	0	0	0
Orchideae	2	1	0	0	0	0	0	0	0	0	0	2	0	0	4	2	0	0	1	1	0	0
Orchidinae	1	1	7	3	0	0	0	0	0	0	0	4	0	1	21	6	4	0	8	8	1	0
Platanthera	0	0	0	0	0	0	0	0	0	0	0	3	0	0	4	0	0	0	0	0	0	0
Satyrium	4	4	0	0	0	0	0	0	0	0	0	0	0	7	0	0	0	0	0	0	3	0
Vanilloideae	0	0	0	0	0	0	0	0	0	0	0	5	0	0	13	7	4	0	0	1	0	0
Vanilleae	0	0	0	0	0	0	0	0	0	0	0	4	0	0	5	0	2	0	0	0	1	0
Tecophilaeaceae	0	0	0	0	0	0	0	0	0	0	0	7	0	0	4	0	0	0	0	0	0	0
commelinids	485	275	274	45	35	28	35	44	46	61	53	409	216	120	276	111	326	22	17	39	40	0
Arecales	4	2	5	0	4	0	0	0	0	1	0	15	6	7	16	3	2	0	0	2	2	0
Arecoideae	7	5	0	0	0	0	0	0	3	3	0	3	0	0	7	1	4	0	0	0	3	0
Cocoseae	0	0	0	0	0	0	0	0	0	0	0	0	0	0	0	0	0	0	0	3	0	0
Calamoideae	3	0	0	0	0	0	0	0	0	0	0	0	0	0	0	0	0	0	0	0	0	0
Coryphoideae	0	3	0	0	0	0	0	0	0	0	0	0	0	0	3	0	3	0	3	0	0	0
Dasypogonaceae	0	3	3	0	0	0	0	0	0	0	0	0	0	0	0	0	1	0	0	0	0	0
Commelinales	3	0	0	0	0	0	0	0	0	0	0	0	3	0	8	1	2	0	0	2	0	0
Commelinaceae	0	0	0	0	0	0	0	0	0	0	0	0	0	0	4	3	3	0	0	4	0	0
Poales	1738	753	935	202	113	92	163	152	143	245	168	744	422	380	421	170	531	28	36	117	134	0
Tillandsioideae	4	0	0	0	0	0	0	0	0	0	0	8	0	0	0	4	4	0	0	0	0	0
Cyperaceae	74	38	32	2	1	0	2	3	0	1	8	81	53	10	47	24	85	5	1	4	0	0
Cyperoideae	2251	1360	1187	27	21	10	15	21	12	20	502	3980	2619	195	2833	778	4936	321	281	256	19	0
Abildgaardieae	0	0	0	0	0	0	0	0	0	0	0	0	1	0	0	0	4	0	0	0	0	0
Fimbristylis	0	0	0	0	0	0	0	0	0	0	0	0	3	0	0	0	0	0	0	0	0	0
Carex	2674	1594	1220	42	57	22	9	25	6	46	1308	4661	3654	233	3028	667	7941	102	16	48	3	0
Cypereae	1	0	0	0	0	0	0	0	0	0	0	12	2	0	6	0	3	0	1	3	0	0
Cyperus	7	0	0	0	0	0	0	0	0	0	0	0	0	0	0	5	4	0	4	0	3	0
Isolepis	3	0	0	0	0	0	0	0	0	0	0	3	3	0	8	4	3	0	0	0	4	0
Dulichieae	0	0	0	0	0	0	0	0	0	0	0	0	0	0	0	0	1	0	0	0	0	0
Fuireneae	0	0	0	0	0	0	0	0	0	0	0	0	3	0	0	0	0	0	0	0	0	0
Rhynchospora	7	0	3	0	0	0	0	0	0	0	0	0	0	0	0	0	0	0	0	0	0	0
Schoeneae	5	0	5	0	0	0	0	0	0	0	6	3	0	0	0	0	1	0	3	3	0	0
Scirpeae	4	5	0	0	0	0	0	0	0	0	0	3	5	0	0	0	2	13	0	0	0	0
Eriophorum	0	0	0	0	0	0	0	0	0	0	0	0	0	0	0	0	0	4	0	0	0	0
Trichophorum	0	0	0	0	0	0	0	0	0	0	0	0	0	0	0	0	3	0	0	0	0	0
Eriocaulaceae	0	3	0	0	0	0	0	0	0	0	0	0	0	3	0	0	0	0	0	0	0	0
Juncaceae	4	0	3	0	0	0	0	0	0	3	0	14	5	3	10	4	2	0	4	4	4	0
Juncus	4	0	0	0	0	0	0	0	0	0	0	3	0	0	15	5	8	0	0	0	0	0
Luzula	0	0	0	0	0	0	0	0	0	0	0	0	0	0	4	0	0	0	0	0	0	0
Poaceae	10643	4289	5644	1474	865	704	1370	1255	1139	1834	1034	1531	694	2488	790	556	384	57	80	493	601	4
BOP clade	6078	2386	3067	886	498	399	728	638	720	1148	628	766	390	1429	513	290	205	39	59	316	404	4
Bambusoideae	3	4	2	3	0	0	3	0	1	0	0	3	0	3	0	4	0	0	0	0	0	0
Arundinariinae	5	0	0	0	0	0	0	0	0	0	0	0	0	0	0	0	0	0	0	0	0	0
Bambusodae	2	2	0	0	0	4	0	0	4	0	0	0	0	4	0	0	0	0	0	0	0	0
Bambuseae	7	3	2	0	0	0	0	0	0	0	0	0	0	0	0	0	0	0	0	0	0	0
Hickeliinae	0	0	3	0	0	0	0	0	0	0	0	0	0	0	0	0	0	0	0	0	0	0
Olyreae	4	0	0	0	0	0	0	0	0	0	0	0	0	0	0	0	0	0	0	0	0	0
Oryzoideae	2	0	4	0	0	0	1	0	0	2	4	0	0	1	1	0	0	0	0	0	0	0
Oryzeae	1	0	0	1	0	0	0	2	0	1	0	1	0	0	0	0	0	0	0	0	0	0
Oryzinae	4	1	4	3	0	3	3	5	0	0	0	0	2	4	3	0	3	0	0	0	0	0
Zizaniinae	0	0	1	0	0	0	0	0	0	0	0	0	0	0	0	0	0	0	0	0	0	0
Pooideae	14634	5534	6873	1772	938	783	1443	1219	1509	2664	1416	1891	815	3307	1104	611	437	66	123	613	701	0
Bromus	761	256	324	6	4	0	0	3	6	11	8	52	7	98	8	20	0	0	0	0	0	0
Diarrheneae	6	0	0	0	0	0	0	0	0	0	0	0	0	0	0	0	0	0	0	0	0	0
Meliceae	0	0	0	0	0	0	0	0	0	3	0	0	0	0	0	0	0	0	0	0	0	0
Poeae	3485	1556	2270	925	461	265	553	698	383	597	527	890	508	908	551	288	348	73	91	354	604	0
Aveninae	18	10	20	13	0	4	3	0	3	5	13	0	0	3	0	0	0	0	0	0	0	0
Avena	5	8	0	0	0	0	3	4	4	3	0	0	0	6	0	0	0	0	0	0	0	0
Rostraria	0	0	0	0	0	0	0	0	0	3	0	0	0	0	0	0	0	0	0	0	0	0
Trisetum	15	0	5	4	0	0	5	0	3	4	0	0	0	5	0	0	0	0	0	0	0	0
Poeae Chloroplast Group 1 (Aveneae type)	112	20	32	12	6	7	10	22	34	51	49	85	37	22	37	27	26	11	5	27	88	0
Agrostidinae	22	0	7	3	4	0	3	0	5	0	11	19	7	3	3	4	4	0	0	4	19	0
Calamagrostis	0	0	0	0	0	0	0	0	0	0	3	0	0	0	0	0	0	0	0	0	0	0
Anthoxanthinae	2	3	0	0	3	0	3	11	0	4	0	0	0	4	0	0	0	0	0	0	0	0
Anthoxanthum	3	0	0	0	6	0	4	5	0	6	0	0	0	0	0	0	0	0	0	0	0	0
Brizinae	0	0	0	3	0	0	0	0	0	0	0	0	0	0	0	0	0	0	0	0	0	0
Poeae Chloroplast Group 2 (Poeae type)	3411	1507	2043	663	442	463	471	615	206	423	219	210	230	740	368	85	96	5	22	221	133	0
Airinae	5	0	3	0	0	0	0	3	0	0	0	0	0	3	0	0	0	0	0	0	0	0
Coleanthinae	59	9	11	73	40	40	7	27	5	5	0	3	3	25	0	0	7	0	0	0	0	0
Puccinellia	15	0	0	7	12	9	0	9	0	0	0	0	0	7	0	0	0	0	0	0	0	0
Loliinae	122	35	79	8	11	4	19	5	3	1	3	0	3	21	1	2	0	0	0	2	0	0
Festuca	638	173	339	10	64	15	60	20	57	10	0	15	8	193	12	5	9	0	0	6	0	0
Lolium	0	3	3	0	0	0	3	0	0	0	0	0	0	3	0	0	0	0	0	0	0	0
Milium	0	0	0	0	0	3	0	0	0	0	0	0	0	0	0	0	0	0	0	0	0	0
Cutandia	3	0	0	0	0	0	0	0	0	3	0	0	0	0	0	0	0	0	0	0	0	0
Poinae	503	342	315	117	44	50	92	67	35	118	73	54	36	68	71	22	28	0	10	51	31	0
Alopecurus	17	6	0	0	0	0	0	0	0	0	0	0	0	0	0	0	0	0	0	0	0	0
Poa	453	271	257	106	28	52	61	68	29	77	53	37	23	61	10	17	24	0	0	9	0	0
Sesleriinae	3	0	0	0	0	0	0	0	0	0	0	0	0	3	0	0	0	0	0	0	0	0
Stipeae	4	6	6	1	0	0	8	1	3	6	0	0	4	4	0	7	4	0	0	3	0	0
Austrostipa	5	0	0	3	0	0	0	4	0	0	0	0	0	8	0	0	0	0	0	0	5	0
Triticodae	96	68	87	7	6	0	9	1	33	31	7	22	2	42	6	9	3	0	1	0	0	0
Triticeae	1596	569	556	141	116	56	231	54	455	688	284	242	43	511	38	73	15	0	6	15	0	0
Hordeinae	309	81	86	40	33	12	61	11	132	151	80	55	15	123	12	14	3	0	4	3	5	0
Elymus	30	12	10	6	3	0	13	3	10	10	0	5	3	6	3	4	3	0	3	0	0	0
Hordeum	13	0	4	0	0	0	6	0	0	6	4	0	0	4	0	0	0	0	0	0	0	0
Kengyilia	4	5	0	0	0	3	0	0	0	0	0	0	0	0	0	0	0	0	0	0	0	0
Leymus	14	3	3	0	0	0	0	3	3	0	5	0	0	3	0	0	0	0	0	0	0	0
Triticinae	24	4	6	0	0	0	6	3	9	15	5	0	0	11	0	3	0	0	0	0	0	0
Aegilops	3	0	4	0	0	0	0	0	0	3	0	0	0	0	0	0	0	0	0	0	0	0
Triticum	4	0	0	0	0	0	0	0	0	0	0	0	0	0	0	0	0	0	0	0	0	0
environmental samples <monocots,family Poaceae>	9	0	0	0	0	0	0	0	0	3	0	0	0	6	7	0	3	0	0	0	0	0
PACMAD clade	509	219	264	77	40	39	47	47	44	112	41	96	33	106	80	35	22	3	10	20	13	0
Aristideae	0	0	0	0	0	0	0	0	0	3	3	0	0	2	0	4	0	0	0	0	0	0
Aristida	0	0	0	0	0	0	0	0	0	0	0	0	0	3	0	0	0	0	0	0	0	0
Chloridoideae	12	6	4	7	2	6	2	6	5	5	0	0	3	2	9	4	1	0	0	0	1	0
Cynodonteae	6	7	3	0	8	0	1	3	0	0	6	0	0	6	0	0	3	0	0	0	0	0
Eleusininae	3	0	3	0	0	0	2	0	0	0	0	0	0	0	0	0	0	0	0	0	0	0
Eleusine	3	0	0	0	0	0	3	0	0	0	0	0	0	0	0	0	0	0	0	0	0	0
Oropetium	0	0	4	0	0	0	0	0	0	0	0	0	0	0	0	0	0	0	0	0	0	0
Eragrostideae	2	1	1	0	0	0	0	0	0	0	3	0	0	0	0	0	0	0	0	0	3	0
Eragrostis	4	3	4	0	0	0	3	0	0	0	0	0	0	0	0	0	0	0	0	0	0	0
Danthonioideae	0	0	1	0	0	0	0	0	0	0	0	0	0	0	1	0	0	0	0	0	0	0
Danthonieae	8	4	3	0	3	3	3	0	0	0	3	1	0	0	4	0	0	0	0	3	0	0
Pentameris	0	0	0	0	0	0	0	0	0	0	0	3	0	0	3	3	0	0	0	0	0	0
Eriachne	0	0	0	3	0	0	0	0	0	0	0	0	0	0	0	0	0	0	0	0	0	0
Panicoideae	25	10	9	17	5	5	8	8	4	6	5	6	4	15	8	7	5	0	0	3	3	0
Andropogoneae	7	5	4	0	0	0	4	0	3	6	0	0	4	5	10	4	0	0	0	3	0	0
Anthistiriinae	3	0	0	0	0	0	0	0	0	0	0	0	0	0	0	0	0	0	0	0	0	0
Sorghinae	1	0	0	0	0	0	0	0	0	0	0	0	0	0	0	0	0	0	0	0	0	0
Sorghum	4	0	0	0	0	0	4	0	0	0	0	0	0	0	0	0	0	0	0	0	0	0
Paniceae	4	3	2	3	0	0	5	0	3	3	5	0	0	4	3	0	0	0	0	3	3	0
Anthephorinae	3	0	0	0	0	0	0	0	0	0	0	0	0	0	0	0	0	0	0	0	0	0
Cenchrinae	4	0	4	0	0	0	0	0	0	0	0	0	0	0	0	0	0	0	0	0	0	0
Melinidinae	4	0	0	0	0	0	0	0	0	0	0	0	0	0	0	0	0	0	0	0	0	0
Panicum	4	0	0	0	0	0	0	0	0	0	0	0	0	0	0	0	0	0	0	0	0	0
Paspaleae	1	0	4	0	0	0	0	2	0	3	0	0	0	0	0	0	0	0	0	0	0	0
Arthropogoninae	1	0	0	0	0	0	0	3	0	4	0	0	0	0	0	0	0	0	0	0	0	0
Paspalinae	3	0	0	0	0	0	0	0	0	0	0	0	0	0	0	0	0	0	0	0	0	0
Axonopus	3	0	0	0	0	0	0	0	0	0	0	0	0	0	0	0	0	0	0	0	0	0
Typhaceae	1	0	0	0	0	0	0	0	0	0	0	1	0	0	5	0	0	0	0	0	0	0
Typha	6	0	0	0	0	0	0	0	0	0	0	3	0	0	14	6	5	0	0	0	0	0
Costaceae	4	0	0	0	0	0	0	0	0	0	0	9	0	0	4	0	1	0	0	0	0	0
Costus	0	0	0	0	0	0	0	0	0	0	0	0	0	0	0	5	5	0	0	3	0	0
Marantaceae	0	0	0	0	0	0	0	0	0	0	0	5	0	0	5	0	0	0	0	0	0	0
Strelitziaceae	0	0	0	0	0	0	0	0	0	0	0	0	0	0	3	3	0	0	0	0	0	0
Zingiberaceae	3	0	0	0	3	0	0	0	0	0	0	8	0	3	6	5	0	0	0	4	0	0
Curcuma	0	0	0	0	0	0	0	0	0	0	0	0	0	0	3	0	0	0	0	0	0	0
Dioscoreales	2	0	3	0	0	0	1	0	0	0	4	8	2	6	7	3	2	0	4	4	6	0
Burmannia	3	0	0	0	0	0	3	0	0	0	0	0	0	0	6	0	3	0	0	0	0	0
Dioscoreaceae	6	5	0	0	0	0	0	0	0	0	0	5	4	0	17	4	5	0	0	4	0	0
Nartheciaceae	0	0	0	0	0	0	0	0	0	0	0	3	0	0	1	2	2	0	0	0	0	0
Liliales	10	2	4	0	3	0	3	3	4	5	0	40	7	2	22	6	8	0	5	6	8	0
Alstroemeriaceae	0	0	0	0	0	0	0	0	0	0	0	0	0	0	0	1	0	0	0	0	0	0
Alstroemeria	0	0	0	0	0	0	0	0	0	0	0	0	0	0	3	3	0	0	0	0	0	0
Colchicaceae	0	3	3	0	3	0	0	0	0	0	0	1	0	0	6	3	0	0	0	0	0	0
Colchicum	0	0	0	0	0	0	0	0	0	0	0	6	0	0	12	0	3	0	0	0	0	0
Liliaceae	0	0	9	0	0	0	0	0	0	3	0	4	0	0	0	7	3	0	0	0	0	0
Gagea	0	0	5	0	0	0	0	0	0	0	0	0	0	0	0	0	0	0	0	0	0	0
Melanthiaceae	7	7	4	0	0	0	0	0	0	0	0	21	4	4	32	18	15	0	5	5	6	0
Smilacaceae	0	0	0	0	0	0	0	0	0	0	0	0	0	0	3	0	0	0	0	0	0	0
Smilax	0	0	0	0	0	0	0	0	0	0	0	0	0	0	8	3	5	0	0	0	0	0
Pandanales	0	0	4	0	0	0	0	0	3	0	0	3	0	0	4	3	0	0	0	4	0	0
Velloziaceae	0	0	0	0	0	0	0	0	0	0	0	0	0	2	0	0	0	0	0	0	0	0
Barbacenia	0	0	0	0	0	0	0	4	0	0	0	0	0	3	0	0	0	0	0	0	0	0
Magnoliidae	25	11	17	2	3	0	3	4	0	3	3	53	13	3	100	25	27	0	4	16	5	0
Canellales	2	0	1	0	0	0	0	0	0	0	0	0	0	0	0	0	0	0	0	0	0	0
Canellaceae	5	0	0	0	0	0	0	0	0	0	0	0	0	0	0	3	0	0	0	0	0	0
Winteraceae	0	0	3	0	0	0	0	0	0	0	0	0	0	0	0	0	0	0	0	0	0	0
Laurales	2	0	2	3	0	3	0	3	0	0	0	5	0	1	13	2	6	0	2	4	1	0
Lauraceae	31	10	19	0	0	0	0	0	0	0	0	27	2	4	19	10	7	0	7	9	3	0
Litsea	3	0	0	0	0	0	0	0	0	0	0	0	0	0	10	3	0	0	4	0	0	0
Magnoliales	10	2	11	0	0	0	0	0	0	1	0	20	4	1	22	5	10	0	4	2	5	0
Annonaceae	16	6	17	3	6	5	2	2	2	2	2	61	9	4	66	19	20	0	8	12	4	0
Ambavioideae	0	0	0	0	0	0	0	0	0	0	0	3	0	0	0	0	0	0	0	0	0	0
Annonoideae	10	11	22	0	3	0	7	7	5	5	3	38	5	4	27	10	7	0	3	7	0	0
Annoneae	5	5	0	0	0	0	0	0	0	0	0	0	0	0	0	4	0	0	3	3	0	0
Duguetia	0	0	0	0	0	0	0	0	0	0	0	0	0	0	0	3	0	0	0	0	0	0
Guatteria	0	0	4	0	0	0	0	0	0	0	0	0	3	0	0	0	0	0	0	0	0	0
Uvarieae	0	0	0	0	0	0	0	0	0	0	0	0	0	0	5	0	0	0	0	0	0	0
Xylopieae	0	0	0	0	0	0	0	0	0	0	0	3	0	0	0	0	0	0	0	0	0	0
Artabotrys	0	0	0	0	0	0	0	0	0	0	0	4	0	0	0	0	0	0	0	0	0	0
Malmeoideae	3	3	3	0	0	0	0	0	0	0	0	3	3	1	4	4	3	0	3	0	0	0
Miliuseae	0	0	7	0	0	0	0	0	0	0	3	0	0	3	0	0	0	0	0	0	0	0
Piptostigmateae	0	0	0	0	0	0	0	0	0	0	0	0	0	0	0	0	0	0	0	0	3	0
Magnolia	0	0	0	0	0	0	0	0	0	0	0	3	0	0	16	6	0	0	0	0	0	0
Myristicaceae	0	0	0	0	0	0	0	0	0	0	0	3	0	0	0	0	0	0	0	0	0	0
Piperales	1	2	2	0	0	0	0	0	0	4	5	12	1	3	5	3	1	0	4	3	5	0
Aristolochiaceae	0	0	1	0	0	0	0	0	0	0	0	0	0	0	6	0	1	0	0	3	0	0
Aristolochia	6	0	3	0	0	0	0	0	0	0	0	4	0	0	0	0	5	0	0	0	0	0
Piper	3	3	0	0	0	0	0	0	0	0	0	9	3	0	24	14	5	0	0	0	0	0
Proteales	13	12	9	6	3	0	3	4	0	7	7	74	12	8	59	43	26	0	15	13	28	0
Banksia	0	0	0	0	0	0	0	0	0	0	0	0	0	0	0	0	3	0	0	0	0	0
Hakea	0	0	0	0	0	0	0	0	0	0	0	3	0	0	0	0	0	0	0	0	0	0
Macadamia	0	0	0	0	0	0	0	0	0	0	0	0	0	0	6	0	5	0	0	3	0	0
Persoonia	0	0	0	0	0	0	0	0	0	0	0	3	0	0	0	0	0	0	0	0	0	0
Sabiaceae	0	0	3	0	0	0	0	0	0	0	0	0	0	0	3	3	0	0	0	0	0	0
Ranunculales	640	545	1006	13	7	8	0	4	2	1	11	154	37	13	136	65	10	0	10	14	4	0
Berberidaceae	0	0	0	0	0	0	0	0	0	0	0	1	0	0	3	1	0	0	0	0	0	0
Berberidoideae	5	0	5	0	0	0	0	0	0	0	0	5	5	0	14	2	5	0	0	2	0	0
Berberis	0	0	0	0	0	0	0	0	0	0	0	0	0	0	5	0	4	0	0	4	0	0
Epimedium	0	0	0	0	0	0	0	0	0	0	0	0	0	0	5	5	0	0	0	0	0	0
Menispermaceae	4	2	5	0	0	0	5	5	0	3	0	7	0	4	4	3	2	0	0	3	0	0
Burasaieae	0	3	0	0	0	0	0	0	0	0	0	0	0	0	0	0	0	0	0	0	0	0
Menispermoideae	5	0	0	0	0	0	0	0	0	0	0	3	0	0	5	0	3	0	0	0	0	0
Tiliacoreae	0	0	0	0	0	0	0	0	0	0	0	0	0	0	8	0	0	0	0	0	0	0
Papaveraceae	60	14	53	2	2	4	0	0	0	0	0	1	0	1	12	1	0	0	3	0	1	0
Fumarioideae	1	3	0	0	0	0	0	1	0	0	0	70	4	3	3	6	8	0	0	0	0	0
Corydalis	4	0	0	0	0	0	0	3	0	0	0	0	0	0	3	0	0	0	0	0	0	0
Papaveroideae	4843	2100	2989	59	65	36	5	30	8	31	9	33	29	92	76	30	53	0	5	23	9	0
Bocconia	3	0	5	0	0	0	0	0	0	0	0	18	6	0	93	31	7	0	3	9	0	0
Meconopsis	200	75	67	4	0	0	0	0	0	0	0	3	0	7	0	6	7	0	0	4	0	0
Papaver	698	286	385	4	16	5	6	3	3	0	6	11	6	20	43	21	13	0	0	11	0	0
Ranunculaceae	118	691	2021	5	2	3	2	0	0	6	5	297	66	8	313	94	22	0	6	12	1	0
Coptidoideae	3	0	0	0	0	0	0	0	0	0	0	0	0	0	0	0	0	0	0	0	0	0
Ranunculoideae	129	738	542	7	7	0	4	7	0	2	1	609	140	11	414	153	24	0	11	14	5	0
Anemoneae	195	1101	683	13	4	0	0	5	0	0	0	660	106	3	294	39	20	0	8	11	1	0
Anemone	19	105	66	0	0	0	0	0	0	0	0	124	19	3	96	10	10	0	0	0	0	0
Clematis	12	39	32	0	0	0	0	0	0	0	6	60	12	5	93	28	17	0	4	9	10	0
Pulsatilla	4	31	16	3	0	0	0	0	0	0	0	0	0	0	0	0	0	0	0	0	0	0
Delphinieae	3	8	6	0	0	0	0	0	0	5	0	12	9	0	25	76	3	0	6	0	0	0
Aconitum	0	0	0	0	0	0	0	0	0	0	0	0	5	0	0	0	0	0	0	0	0	0
Delphinium	4	0	0	0	0	0	0	0	0	0	0	0	0	0	9	32	0	0	0	0	0	0
Ranunculeae	1	3	4	0	0	0	0	0	0	0	0	0	8	1	82	0	1	0	0	0	0	0
Ranunculus	26	22	35	0	0	0	0	0	0	0	0	0	75	5	78	5	5	0	0	0	0	0
Thalictroideae	33	196	1356	3	3	0	0	5	0	0	0	0	3	0	13	6	0	0	0	0	0	0
Thalictrum	10	42	389	0	0	0	0	0	0	0	0	0	0	0	0	0	0	0	0	0	0	0
Nymphaeales	0	0	0	0	0	0	0	0	0	0	0	1	0	0	0	4	0	0	0	0	0	0
Nymphaeaceae	3	0	0	0	0	0	0	0	0	0	0	4	0	0	0	0	1	0	0	0	0	0
Lycopodiopsida	1	0	3	0	0	0	0	0	0	0	0	9	1	0	5	0	3	0	1	2	2	0
Isoetes	0	0	0	0	0	0	0	0	0	0	0	0	0	0	0	4	0	0	0	0	3	0
Lycopodiaceae	0	0	0	0	0	0	0	0	0	0	0	1	0	0	3	3	3	0	0	6	3	0
Lycopodioideae	0	0	0	0	0	0	0	0	0	0	0	0	0	0	0	0	0	0	0	3	3	0
Selaginella	6	0	0	0	0	0	0	0	0	0	0	4	4	3	53	11	12	0	6	5	0	0
Zygnemophyceae	0	0	0	0	0	0	0	0	0	0	0	1	0	0	5	1	1	0	0	1	2	0
Desmidiales	0	0	0	0	0	0	0	0	0	0	0	1	0	0	0	0	0	0	0	3	1	0
Desmidiaceae	0	0	0	0	0	0	0	0	0	0	0	0	0	0	0	1	3	0	0	0	0	0
Spirogyra	0	0	0	0	0	0	0	0	0	0	0	0	0	0	4	0	0	0	0	0	0	0
NCBI	12	8	8	2	5	2	2	4	1	2	6	48	10	7	124	16	34	1	6	9	4	0
cellular organisms	29	1	3	4	0	4	4	8	3	12	2	9	5	7	59	18	22	6	5	16	19	2
Bacteria	245	45	69	27	41	44	109	77	33	37	47	176	42	100	140	124	58	56	29	93	82	0
Eukaryota	29	11	18	8	8	3	7	7	8	12	5	91	15	11	100	37	41	1	19	25	40	0
Euglenales	4	0	3	0	0	0	0	0	0	0	0	0	0	0	0	0	0	0	0	3	0	0
Euglenaceae	0	0	0	0	0	0	0	0	0	0	0	0	0	0	3	4	0	0	0	0	0	0
Opisthokonta	8	5	2	4	2	2	3	0	0	0	1	10	1	1	6	3	1	0	1	1	4	0
Fungi	0	0	0	0	1	0	0	1	0	1	0	3	0	2	1	1	0	0	0	0	0	0
Dikarya	2	2	1	0	0	0	0	3	0	0	0	3	0	0	1	0	0	0	0	0	3	0
Ascomycota	1	0	0	0	0	0	0	0	0	0	0	0	0	0	0	0	0	0	0	0	0	0
saccharomyceta	0	0	0	0	0	0	0	0	0	0	0	0	0	0	1	0	0	0	0	0	0	0
leotiomyceta	15	11	12	0	5	0	0	0	3	1	0	17	4	3	3	5	2	0	4	0	6	0
sordariomyceta	16	3	8	0	0	0	0	0	0	3	0	20	4	0	10	6	3	0	0	5	10	0
Metazoa	2	0	0	0	0	0	0	0	0	2	0	0	2	0	1	0	0	0	0	1	0	0
Eumetazoa	3	1	0	1	1	0	0	0	0	0	0	3	0	2	0	2	0	0	1	0	2	0
Bilateria	97	70	106	8	12	3	12	10	12	34	5	57	25	26	71	65	23	3	7	25	38	1
Deuterostomia	4	3	4	2	2	0	2	0	0	0	1	6	4	2	5	4	1	0	1	2	0	0
Chordata	0	2	0	0	0	0	0	0	0	0	0	0	0	0	0	0	0	0	0	0	0	0
Vertebrata	0	1	0	0	0	1	0	0	0	0	0	0	0	0	0	1	0	0	0	0	0	0
Gnathostomata	4	5	4	0	2	2	0	1	0	2	0	1	1	6	4	1	2	0	0	0	0	0
Euteleostomi	169	129	198	13	23	14	16	2	8	13	12	82	18	59	114	31	22	2	2	26	14	1
Actinopteri	0	0	0	0	0	3	0	0	0	0	0	2	0	0	0	0	0	0	0	1	0	0
Teleostei	0	2	2	1	0	0	0	0	0	0	0	2	0	0	2	1	0	0	0	0	0	0
Osteoglossocephalai	0	0	1	0	0	0	3	0	0	0	0	1	0	0	3	0	0	0	0	0	0	0
Clupeocephala	6	8	14	3	0	0	0	0	0	0	0	10	2	5	3	4	3	0	0	3	5	0
Acanthomorphata	0	0	0	0	0	0	0	0	0	0	0	0	3	0	0	0	0	0	0	0	0	0
Percomorphaceae	5	0	3	0	0	0	0	0	0	0	0	0	0	0	0	0	0	0	0	0	7	0
Otomorpha	0	0	1	0	0	0	0	0	0	0	0	0	0	0	0	0	0	0	0	0	0	0
Otophysi	0	0	4	0	0	0	0	0	0	0	0	0	0	0	0	0	0	0	0	0	0	0
Sarcopterygii	0	2	0	0	0	0	0	0	0	0	0	0	0	0	0	0	0	0	0	0	0	0
Tetrapoda	20	19	29	2	4	2	1	0	2	1	2	17	4	8	17	8	7	0	0	4	1	0
Amniota	49	59	94	3	17	10	15	3	4	5	2	32	6	24	45	19	10	2	1	6	4	0
Mammalia	15	4	8	6	6	5	8	9	0	6	6	6	1	23	4	2	0	0	0	1	1	0
Theria	14	15	23	0	8	0	1	1	1	2	0	3	0	6	7	2	3	0	0	1	0	0
Eutheria	29	83	251	3	1	0	4	0	0	2	0	5	2	6	7	8	1	1	0	3	1	0
Afrotheria	4	4	18	0	0	0	0	0	0	0	0	0	0	0	1	1	0	0	0	1	0	0
Elephantidae	278	858	2498	26	5	3	33	3	5	0	20	24	10	37	42	34	6	0	5	6	0	0
Mammuthus	134	408	1530	11	0	3	12	0	0	0	11	16	4	20	18	21	3	0	0	3	0	0
Mammuthus primigenius	0	4	31	0	0	0	0	0	0	0	0	0	0	0	0	0	0	0	0	0	0	0
unclassified Mammuthus	0	0	3	0	0	0	0	0	0	0	0	0	0	0	0	0	0	0	0	0	0	0
Boreoeutheria	220	135	179	13	64	27	30	6	11	18	14	18	16	60	160	49	48	1	6	35	2	3
Euarchontoglires	3	2	5	1	7	2	0	0	3	2	0	6	1	2	18	2	4	4	0	2	2	1
Glires	2	0	1	2	4	0	0	0	0	0	0	0	1	1	3	5	3	0	0	5	0	0
Leporidae	0	0	0	0	0	0	0	0	0	0	0	0	0	0	3	0	0	0	1	2	0	0
Lepus	5	4	0	0	0	0	0	0	0	0	0	0	0	0	82	6	8	0	1	8	0	0
Lepus americanus	0	0	0	0	0	0	0	0	0	0	0	0	0	0	30	0	8	0	7	14	0	0
Rodentia	5	9	6	2	6	0	0	0	0	0	0	0	2	2	18	6	7	0	1	3	0	0
Echimyidae	0	0	3	0	0	0	0	0	0	0	0	0	0	0	0	0	0	0	0	0	0	0
Myomorpha	0	0	0	0	0	0	1	0	0	0	0	0	0	0	0	2	0	0	1	1	0	0
Muroidea	16	16	13	2	5	0	2	0	0	0	0	0	2	8	58	15	22	0	1	12	0	0
Cricetidae	7	11	7	2	1	0	1	0	0	0	0	0	0	6	54	13	15	0	3	5	0	0
Arvicolinae	14	12	13	6	5	0	6	3	0	0	0	0	3	10	142	42	44	0	4	29	0	0
Dicrostonyx	8	12	4	3	3	0	0	0	0	0	0	0	0	3	7	0	7	0	0	3	0	0
Dicrostonyx groenlandicus	47	13	26	0	0	0	0	0	0	0	0	0	0	0	8	0	0	0	0	0	0	0
Microtus	0	3	4	0	0	0	0	0	0	0	0	0	0	5	46	10	21	0	4	7	0	0
Microtus xanthognathus	0	0	0	0	0	0	0	0	0	0	0	0	0	0	101	11	25	0	0	6	0	0
Neotominae	3	0	0	0	0	0	0	0	0	0	0	0	0	0	0	0	0	0	0	0	0	0
Sciuridae	0	0	1	0	14	0	0	0	0	0	0	0	0	1	0	0	3	0	0	0	0	0
Xerinae	0	0	0	0	1	0	0	0	0	0	0	0	0	0	0	0	0	0	0	0	0	0
Marmotini	0	0	4	0	27	0	0	0	0	0	0	0	0	8	0	0	0	0	0	0	0	0
Urocitellus	0	0	0	0	4	0	0	0	0	0	0	0	0	0	0	0	0	0	0	0	0	0
Urocitellus richardsonii	0	0	0	0	36	0	0	0	0	0	0	0	0	0	0	0	0	0	0	0	0	0
Primates	0	0	0	0	0	0	0	0	0	0	0	0	3	0	0	1	1	0	0	0	1	0
Haplorrhini	0	0	0	0	0	1	0	0	0	0	0	0	0	0	0	0	0	0	0	0	0	0
Simiiformes	0	0	0	0	0	1	0	0	0	0	0	0	0	0	0	0	0	0	0	0	0	1
Catarrhini	4	0	0	0	0	0	0	0	0	0	0	0	0	0	0	0	0	0	0	0	0	1
Hominoidea	0	0	0	0	0	0	0	0	0	0	0	0	0	0	0	0	0	0	0	0	1	0
Hominidae	0	0	0	0	0	1	0	0	0	0	0	0	0	0	0	0	0	0	0	0	0	0
Homininae	0	0	0	0	0	0	0	0	0	1	0	1	0	1	0	0	0	0	0	0	0	0
Homo sapiens	0	0	0	0	3	4	3	3	0	8	9	3	0	16	0	4	4	0	0	0	17	31
Lemuriformes	0	0	0	0	0	0	0	0	0	0	0	0	0	0	3	0	0	0	0	0	0	0
Laurasiatheria	299	202	183	20	42	28	55	21	17	39	32	27	20	152	62	19	5	0	2	8	0	0
Artiodactyla	54	30	42	2	3	7	3	2	2	6	2	2	2	15	19	3	1	0	0	4	0	0
Ruminantia	4	2	4	1	0	0	0	0	0	0	0	0	3	0	1	0	0	0	0	0	0	0
Pecora	392	233	258	18	14	36	35	9	26	14	13	23	20	75	169	31	14	0	1	5	0	0
Bovidae	463	290	336	40	14	31	44	6	29	10	8	18	17	118	46	24	11	0	5	13	0	1
Bovinae	1487	1046	1176	151	34	145	152	11	60	29	5	51	53	465	147	68	29	0	0	24	0	3
Bison	542	179	224	11	6	27	47	8	12	0	0	4	8	50	22	21	7	0	0	4	0	0
Bison bonasus	5	0	3	0	0	0	0	0	0	0	0	0	0	0	0	0	0	0	0	0	0	0
Bison priscus	1289	668	797	4	0	0	5	0	0	0	0	0	3	5	3	0	0	0	0	0	0	0
Bos	12	5	6	0	0	7	3	0	0	0	0	0	0	0	3	0	0	0	0	0	0	5
Caprinae	37	8	7	4	3	3	3	3	2	10	8	0	0	17	3	0	0	0	0	0	0	0
Ovis	44	10	9	0	4	0	0	5	4	9	11	0	0	36	0	0	0	0	0	0	0	0
Ovis canadensis	0	0	0	0	0	0	0	0	0	0	0	0	0	3	0	0	0	0	0	0	0	0
Cervidae	20	12	6	3	2	1	1	4	5	6	2	7	3	9	126	19	6	0	0	4	0	0
Cervinae	0	0	0	0	0	0	0	0	0	0	0	0	4	0	135	12	0	0	0	0	0	0
Cervus	0	0	0	0	0	0	0	0	0	0	0	0	0	0	25	4	0	0	0	0	0	0
Odocoileinae	4	7	2	3	3	0	1	0	5	5	5	0	3	4	23	6	4	0	0	0	0	0
Alces alces	0	0	0	0	0	0	0	0	0	0	0	0	0	0	334	11	15	0	0	0	0	0
Rangifer tarandus	91	26	22	0	23	3	3	0	0	9	0	0	0	44	0	0	0	0	0	0	0	0
Sus	0	0	0	0	0	3	0	0	0	0	0	0	0	0	0	0	0	0	0	0	0	0
Carnivora	2	2	2	0	1	2	1	0	0	0	0	3	0	3	0	0	0	0	0	0	0	0
Caniformia	4	0	5	0	3	0	0	0	0	0	0	3	0	0	0	0	0	0	0	0	0	0
Canidae	0	3	3	0	1	0	0	0	0	0	0	0	0	4	0	0	0	0	0	0	0	0
Canis	0	0	0	0	3	0	0	0	0	0	0	0	0	0	0	0	0	0	0	0	0	0
Canis lupus	0	0	0	0	11	0	0	0	0	0	0	0	0	0	0	0	0	0	0	0	0	0
Vulpes	0	0	0	0	0	0	3	0	0	0	0	0	0	0	0	0	0	0	0	0	0	0
Mustelidae	0	0	0	0	0	0	0	0	0	0	0	0	0	0	1	0	0	0	0	0	0	0
Martinae	0	0	0	0	0	0	0	0	0	0	0	0	0	0	3	0	0	0	0	0	0	0
Martes	0	0	0	0	0	0	0	0	0	0	0	0	0	0	3	0	0	0	0	7	0	0
Feliformia	0	0	0	0	0	3	0	0	0	0	0	0	0	0	0	0	0	0	0	0	0	0
Microchiroptera	0	0	3	0	0	0	0	0	0	0	0	0	0	3	0	0	0	0	0	0	0	0
Perissodactyla	12	10	5	1	1	1	2	2	0	1	1	1	0	8	0	0	0	0	0	0	0	0
Equidae	111	75	33	10	29	3	19	11	6	45	23	10	12	88	4	3	2	0	2	7	0	0
Equus	537	332	223	46	299	25	171	92	39	174	137	47	41	552	17	7	11	0	4	30	0	0
Equus <subgenus>	2	4	0	0	1	0	1	3	0	0	0	0	0	6	0	0	0	0	0	0	0	0
Equus caballus	3	0	0	0	3	0	3	0	0	0	0	0	0	0	0	0	0	0	0	0	0	0
Sauria	4	2	0	1	0	0	0	0	0	1	1	18	3	1	4	6	3	0	0	0	0	1
Archelosauria	2	0	0	0	1	0	0	0	0	0	0	9	4	1	2	1	1	0	1	1	0	0
Archosauria	0	1	1	1	0	0	3	0	0	0	0	1	0	0	0	0	0	0	0	1	0	0
Aves	1	0	0	0	0	0	0	1	0	0	0	1	0	1	0	1	2	0	0	0	0	3
Neognathae	32	11	16	4	9	4	0	3	1	5	3	311	73	22	88	40	37	0	3	22	2	0
Galloanserae	1	1	1	0	2	0	0	0	0	0	3	17	3	6	4	4	3	0	1	3	3	0
Galliformes	2	1	3	0	0	0	0	0	0	0	0	22	7	1	3	2	2	0	0	0	0	0
Phasianidae	16	9	19	0	2	4	0	0	1	0	0	90	20	12	32	23	12	0	1	13	0	0
Phasianinae	0	0	0	0	0	0	0	0	0	0	0	3	0	0	0	0	0	0	0	0	0	0
Tetraoninae	7	4	2	0	2	0	0	0	0	0	0	36	11	3	25	9	4	0	2	10	0	0
Lagopus	25	2	2	0	0	4	0	0	0	0	0	20	5	3	14	3	13	0	5	2	0	0
Lagopus lagopus	227	58	91	0	22	0	0	0	5	0	0	10041	1583	120	706	432	655	0	0	97	0	0
Lagopus muta	19	0	0	0	0	0	0	0	0	0	0	19	0	0	8	3	11	0	0	0	0	0
Passeriformes	0	3	3	0	0	0	0	0	0	0	0	5	6	0	25	7	16	0	0	7	3	0
Passeroidea	0	0	0	0	0	0	0	0	0	0	0	0	0	0	0	2	0	0	0	0	0	0
Fringillidae	0	0	0	0	0	0	0	0	0	0	0	0	0	0	0	4	0	0	0	0	0	0
Turdidae	0	0	0	0	0	0	0	0	0	0	0	0	0	0	0	0	1	0	0	0	0	0
Turdus	0	0	0	0	0	0	0	0	0	0	0	0	0	0	0	0	5	0	0	0	0	0
Turdus migratorius	0	0	0	0	0	0	0	0	0	0	0	0	0	0	0	0	4	0	0	0	0	0
Toxicofera	0	0	3	0	0	0	0	0	0	0	0	0	0	0	0	0	0	0	0	0	0	0
Scinciformata	0	0	0	0	0	0	0	0	0	0	0	1	0	0	0	0	0	0	0	0	0	0
Cordylinae	0	0	0	0	0	0	0	0	0	0	0	1	0	0	0	0	0	0	0	0	0	0
Cordylus tropidosternum	0	0	0	0	0	0	0	0	0	0	0	3	0	0	0	0	0	0	0	0	0	0
Amphibia	1	0	0	0	0	0	0	0	0	0	0	0	0	0	0	0	0	0	0	0	0	0
Neobatrachia	3	0	3	0	0	0	0	0	0	0	0	0	0	0	3	0	0	0	0	0	0	0
Hyloidea	0	0	0	0	0	0	0	0	0	0	0	0	0	0	0	3	0	0	0	0	0	0
Protostomia	8	1	3	2	2	4	2	1	0	0	6	4	0	4	13	1	5	1	0	7	0	0
Ecdysozoa	0	0	0	0	0	0	0	0	0	0	0	1	0	0	0	0	0	0	0	0	0	0
Arthropoda	8	0	5	0	0	0	1	3	0	2	0	7	0	2	2	3	7	3	0	2	2	0
Mandibulata	0	1	1	0	0	0	0	1	0	1	0	0	0	0	0	0	0	0	0	0	0	0
Pancrustacea	8	3	9	0	2	0	0	0	1	4	0	3	6	1	4	2	3	0	0	1	2	0
Hexapoda	8	2	7	0	0	0	0	0	0	5	0	4	0	1	0	1	1	0	0	1	2	0
Insecta	1	0	0	0	0	0	0	0	0	0	0	0	0	0	0	0	0	0	0	0	0	0
Pterygota	4	2	4	1	1	0	3	0	2	1	0	1	0	0	7	2	6	0	0	3	1	0
Neoptera	6	6	6	3	1	0	0	3	1	6	0	9	5	8	7	8	5	0	0	5	8	0
Holometabola	37	12	18	6	6	0	0	0	3	28	0	43	11	7	34	8	14	0	0	3	0	0
Polyphaga <beetles>	3	0	0	0	0	0	0	0	0	0	0	0	0	0	0	0	0	0	0	0	0	0
Diptera	0	0	1	0	0	0	0	0	0	0	0	0	0	0	0	0	0	0	0	0	0	0
Eremoneura	0	0	3	0	0	0	0	0	0	0	0	0	0	0	0	0	0	0	0	0	0	0
Dolichopodidae	4	0	0	0	0	0	0	0	0	0	0	0	0	0	0	0	0	0	0	0	0	0
Polyneoptera	0	0	0	0	0	0	0	0	0	0	0	0	0	0	0	0	0	0	0	4	0	0
Lophotrochozoa	0	0	1	0	0	0	0	0	0	0	0	0	0	0	0	1	0	0	0	0	0	0
Mollusca	0	0	0	0	0	0	0	0	0	0	0	0	0	0	0	3	0	0	0	0	0	0
Gastropoda	0	2	2	0	0	0	0	0	0	0	0	0	0	0	0	0	0	0	0	0	0	0
Caenogastropoda	0	3	4	0	0	0	0	0	0	0	0	0	0	0	0	0	0	0	0	0	0	0
Stramenopiles	0	0	0	0	0	0	0	0	0	0	0	0	0	0	0	4	0	0	0	3	0	0
No hits	25411	14197	15730	3478	4297	2948	5928	7523	2520	5172	4742	68973	17841	11523	79233	47176	25287	2350	9500	25341	22019	11
Not assigned	8761	4990	4613	1604	1428	852	1738	3959	890	3819	3033	27526	5817	5871	81349	21913	20943	217	9022	8495	5559	5

## Sheet: Figure 5
	Misincorporation				Fragment length distribution
Sample	3pGtoA_pos	3pGtoA_freq	5pCtoT_pos	5pCtoT_freq	Std	Length	Occurences
PHP-13_Mam	1	0.116118	1	0.126726	+	22	2
PHP-13_Mam	2	0.087822	2	0.0839695	+	23	4
PHP-13_Mam	3	0.0437567	3	0.0579421	+	24	4
PHP-13_Mam	4	0.0393314	4	0.0292276	+	25	18
PHP-13_Mam	5	0.0216495	5	0.0264766	+	26	12
PHP-13_Mam	6	0.0180542	6	0.0143003	+	27	25
PHP-13_Mam	7	0.00785083	7	0.0158416	+	28	24
PHP-13_Mam	8	0.0180905	8	0.014549	+	29	40
PHP-13_Mam	9	0.0152964	9	0.00948767	+	30	42
PHP-13_Mam	10	0.0117417	10	0.0118577	+	31	45
PHP-13_Mam	11	0.00798403	11	0.00990099	+	32	43
PHP-13_Mam	12	0.00524659	12	0.00977517	+	33	44
PHP-13_Mam	13	0.012024	13	0.00659134	+	34	43
PHP-13_Mam	14	0.0121212	14	0.010397	+	35	52
PHP-13_Mam	15	0.0110442	15	0.0143816	+	36	50
PHP-13_Mam	16	0.00675024	16	0.0127576	+	37	54
PHP-13_Mam	17	0.0163776	17	0.00780488	+	38	57
PHP-13_Mam	18	0.00984252	18	0.0084666	+	39	63
PHP-13_Mam	19	0.007	19	0.00985222	+	40	66
PHP-13_Mam	20	0.0162767	20	0.00592885	+	41	55
PHP-13_Mam	21	0.00970874	21	0.0126706	+	42	65
PHP-13_Mam	22	0.00681597	22	0.0185728	+	43	65
PHP-13_Mam	23	0.0143885	23	0.0147638	+	44	61
PHP-13_Mam	24	0.0110999	24	0.0155039	+	45	61
PHP-13_Mam	25	0.00619835	25	0.0172579	+	46	59
PHP-13_Mam					+	47	50
PHP-13_Mam					+	48	64
PHP-13_Mam					+	49	65
PHP-13_Mam					+	50	62
PHP-13_Mam					+	51	44
PHP-13_Mam					+	52	42
PHP-13_Mam					+	53	50
PHP-13_Mam					+	54	44
PHP-13_Mam					+	55	39
PHP-13_Mam					+	56	38
PHP-13_Mam					+	57	38
PHP-13_Mam					+	58	49
PHP-13_Mam					+	59	38
PHP-13_Mam					+	60	60
PHP-13_Mam					+	61	36
PHP-13_Mam					+	62	36
PHP-13_Mam					+	63	31
PHP-13_Mam					+	64	31
PHP-13_Mam					+	65	39
PHP-13_Mam					+	66	29
PHP-13_Mam					+	67	28
PHP-13_Mam					+	68	25
PHP-13_Mam					+	69	23
PHP-13_Mam					+	70	29
PHP-13_Mam					+	71	27
PHP-13_Mam					+	72	23
PHP-13_Mam					+	73	26
PHP-13_Mam					+	74	19
PHP-13_Mam					+	75	27
PHP-13_Mam					+	76	19
PHP-13_Mam					+	77	13
PHP-13_Mam					+	78	19
PHP-13_Mam					+	79	13
PHP-13_Mam					+	80	20
PHP-13_Mam					+	81	23
PHP-13_Mam					+	82	18
PHP-13_Mam					+	83	10
PHP-13_Mam					+	84	11
PHP-13_Mam					+	85	8
PHP-13_Mam					+	86	24
PHP-13_Mam					+	87	12
PHP-13_Mam					+	88	8
PHP-13_Mam					+	89	12
PHP-13_Mam					+	90	12
PHP-13_Mam					+	91	5
PHP-13_Mam					+	92	8
PHP-13_Mam					+	93	13
PHP-13_Mam					+	94	4
PHP-13_Mam					+	95	9
PHP-13_Mam					+	96	7
PHP-13_Mam					+	97	8
PHP-13_Mam					+	98	4
PHP-13_Mam					+	99	8
PHP-13_Mam					+	100	6
PHP-13_Mam					+	101	7
PHP-13_Mam					+	102	5
PHP-13_Mam					+	103	7
PHP-13_Mam					+	104	4
PHP-13_Mam					+	105	10
PHP-13_Mam					+	106	3
PHP-13_Mam					+	107	4
PHP-13_Mam					+	108	7
PHP-13_Mam					+	109	5
PHP-13_Mam					+	110	3
PHP-13_Mam					+	111	1
PHP-13_Mam					+	112	5
PHP-13_Mam					+	113	4
PHP-13_Mam					+	115	3
PHP-13_Mam					+	116	2
PHP-13_Mam					+	117	2
PHP-13_Mam					+	118	1
PHP-13_Mam					+	119	4
PHP-13_Mam					+	120	2
PHP-13_Mam					+	121	1
PHP-13_Mam					+	122	3
PHP-13_Mam					+	123	4
PHP-13_Mam					+	124	2
PHP-13_Mam					+	125	1
PHP-13_Mam					+	126	1
PHP-13_Mam					+	128	2
PHP-13_Mam					+	129	1
PHP-13_Mam					+	131	3
PHP-13_Mam					+	132	1
PHP-13_Mam					+	134	1
PHP-13_Mam					+	135	1
PHP-13_Mam					+	136	2
PHP-13_Mam					+	137	2
PHP-13_Mam					+	144	1
PHP-13_Mam					+	148	1
PHP-13_Mam					+	150	1
PHP-13_Mam					+	151	1
PHP-13_Mam					+	158	1
PHP-13_Mam					+	161	2
PHP-13_Mam					+	164	1
PHP-13_Mam					+	170	1
PHP-13_Mam					-	23	1
PHP-13_Mam					-	24	9
PHP-13_Mam					-	25	7
PHP-13_Mam					-	26	16
PHP-13_Mam					-	27	17
PHP-13_Mam					-	28	22
PHP-13_Mam					-	29	33
PHP-13_Mam					-	30	27
PHP-13_Mam					-	31	36
PHP-13_Mam					-	32	38
PHP-13_Mam					-	33	39
PHP-13_Mam					-	34	37
PHP-13_Mam					-	35	46
PHP-13_Mam					-	36	47
PHP-13_Mam					-	37	55
PHP-13_Mam					-	38	54
PHP-13_Mam					-	39	52
PHP-13_Mam					-	40	66
PHP-13_Mam					-	41	55
PHP-13_Mam					-	42	60
PHP-13_Mam					-	43	46
PHP-13_Mam					-	44	57
PHP-13_Mam					-	45	46
PHP-13_Mam					-	46	50
PHP-13_Mam					-	47	43
PHP-13_Mam					-	48	51
PHP-13_Mam					-	49	50
PHP-13_Mam					-	50	43
PHP-13_Mam					-	51	52
PHP-13_Mam					-	52	54
PHP-13_Mam					-	53	55
PHP-13_Mam					-	54	41
PHP-13_Mam					-	55	53
PHP-13_Mam					-	56	40
PHP-13_Mam					-	57	37
PHP-13_Mam					-	58	45
PHP-13_Mam					-	59	43
PHP-13_Mam					-	60	27
PHP-13_Mam					-	61	32
PHP-13_Mam					-	62	37
PHP-13_Mam					-	63	46
PHP-13_Mam					-	64	25
PHP-13_Mam					-	65	39
PHP-13_Mam					-	66	31
PHP-13_Mam					-	67	26
PHP-13_Mam					-	68	30
PHP-13_Mam					-	69	30
PHP-13_Mam					-	70	29
PHP-13_Mam					-	71	27
PHP-13_Mam					-	72	25
PHP-13_Mam					-	73	21
PHP-13_Mam					-	74	22
PHP-13_Mam					-	75	15
PHP-13_Mam					-	76	15
PHP-13_Mam					-	77	24
PHP-13_Mam					-	78	17
PHP-13_Mam					-	79	12
PHP-13_Mam					-	80	21
PHP-13_Mam					-	81	22
PHP-13_Mam					-	82	12
PHP-13_Mam					-	83	16
PHP-13_Mam					-	84	13
PHP-13_Mam					-	85	12
PHP-13_Mam					-	86	8
PHP-13_Mam					-	87	14
PHP-13_Mam					-	88	16
PHP-13_Mam					-	89	12
PHP-13_Mam					-	90	16
PHP-13_Mam					-	91	4
PHP-13_Mam					-	92	12
PHP-13_Mam					-	93	10
PHP-13_Mam					-	94	10
PHP-13_Mam					-	95	3
PHP-13_Mam					-	96	12
PHP-13_Mam					-	97	13
PHP-13_Mam					-	98	7
PHP-13_Mam					-	99	3
PHP-13_Mam					-	100	13
PHP-13_Mam					-	101	7
PHP-13_Mam					-	102	7
PHP-13_Mam					-	103	4
PHP-13_Mam					-	104	6
PHP-13_Mam					-	105	7
PHP-13_Mam					-	106	4
PHP-13_Mam					-	107	5
PHP-13_Mam					-	108	5
PHP-13_Mam					-	109	1
PHP-13_Mam					-	110	7
PHP-13_Mam					-	111	7
PHP-13_Mam					-	112	1
PHP-13_Mam					-	113	7
PHP-13_Mam					-	114	4
PHP-13_Mam					-	115	2
PHP-13_Mam					-	116	3
PHP-13_Mam					-	117	6
PHP-13_Mam					-	118	1
PHP-13_Mam					-	119	2
PHP-13_Mam					-	121	6
PHP-13_Mam					-	124	3
PHP-13_Mam					-	125	3
PHP-13_Mam					-	126	1
PHP-13_Mam					-	128	1
PHP-13_Mam					-	129	2
PHP-13_Mam					-	130	2
PHP-13_Mam					-	131	2
PHP-13_Mam					-	132	2
PHP-13_Mam					-	133	1
PHP-13_Mam					-	136	1
PHP-13_Mam					-	137	2
PHP-13_Mam					-	138	1
PHP-13_Mam					-	139	2
PHP-13_Mam					-	141	1
PHP-13_Mam					-	145	1
PHP-13_Mam					-	150	1
PHP-13_Mam					-	151	1
PHP-13_Mam					-	156	1
PHP-13_Mam					-	158	1
PHP-13_Mam					-	161	1
PHP-22_Equ	1	0.143646	1	0.156682	+	23	4
PHP-22_Equ	2	0.107317	2	0.0994475	+	24	6
PHP-22_Equ	3	0.0225989	3	0.0698925	+	25	7
PHP-22_Equ	4	0.0310881	4	0.0265957	+	26	7
PHP-22_Equ	5	0.0210526	5	0.0581395	+	27	8
PHP-22_Equ	6	0.00549451	6	0.0289017	+	28	5
PHP-22_Equ	7	0.00492611	7	0	+	29	7
PHP-22_Equ	8	0.0108696	8	0.0172414	+	30	10
PHP-22_Equ	9	0.0260417	9	0.0437158	+	31	3
PHP-22_Equ	10	0.031746	10	0.0215054	+	32	5
PHP-22_Equ	11	0.04	11	0.0255102	+	33	5
PHP-22_Equ	12	0.0114943	12	0.0217391	+	34	9
PHP-22_Equ	13	0.0292398	13	0.0213904	+	35	15
PHP-22_Equ	14	0.0169492	14	0.00526316	+	36	10
PHP-22_Equ	15	0.0121212	15	0.014218	+	37	17
PHP-22_Equ	16	0.0326087	16	0.0147783	+	38	10
PHP-22_Equ	17	0.0382514	17	0.0166667	+	39	7
PHP-22_Equ	18	0.0171429	18	0.0216216	+	40	12
PHP-22_Equ	19	0.0169492	19	0.0160428	+	41	16
PHP-22_Equ	20	0.0154639	20	0.0409357	+	42	10
PHP-22_Equ	21	0.015544	21	0.0103093	+	43	11
PHP-22_Equ	22	0.0125786	22	0.0306122	+	44	8
PHP-22_Equ	23	0.0171429	23	0.0112994	+	45	7
PHP-22_Equ	24	0.025	24	0.0240964	+	46	10
PHP-22_Equ	25	0.0107527	25	0	+	47	6
PHP-22_Equ					+	48	6
PHP-22_Equ					+	49	11
PHP-22_Equ					+	50	8
PHP-22_Equ					+	51	7
PHP-22_Equ					+	52	6
PHP-22_Equ					+	53	10
PHP-22_Equ					+	54	3
PHP-22_Equ					+	55	3
PHP-22_Equ					+	56	6
PHP-22_Equ					+	57	3
PHP-22_Equ					+	58	3
PHP-22_Equ					+	59	6
PHP-22_Equ					+	60	2
PHP-22_Equ					+	61	5
PHP-22_Equ					+	62	4
PHP-22_Equ					+	63	4
PHP-22_Equ					+	64	5
PHP-22_Equ					+	65	5
PHP-22_Equ					+	66	9
PHP-22_Equ					+	67	2
PHP-22_Equ					+	68	4
PHP-22_Equ					+	69	6
PHP-22_Equ					+	70	4
PHP-22_Equ					+	71	1
PHP-22_Equ					+	72	3
PHP-22_Equ					+	73	2
PHP-22_Equ					+	74	2
PHP-22_Equ					+	75	2
PHP-22_Equ					+	76	5
PHP-22_Equ					+	77	5
PHP-22_Equ					+	78	2
PHP-22_Equ					+	79	2
PHP-22_Equ					+	80	1
PHP-22_Equ					+	81	2
PHP-22_Equ					+	83	6
PHP-22_Equ					+	84	1
PHP-22_Equ					+	85	1
PHP-22_Equ					+	87	2
PHP-22_Equ					+	89	2
PHP-22_Equ					+	90	1
PHP-22_Equ					+	93	1
PHP-22_Equ					+	94	2
PHP-22_Equ					+	95	2
PHP-22_Equ					+	96	1
PHP-22_Equ					+	97	1
PHP-22_Equ					+	99	1
PHP-22_Equ					+	101	1
PHP-22_Equ					+	102	1
PHP-22_Equ					+	103	1
PHP-22_Equ					+	104	1
PHP-22_Equ					+	105	2
PHP-22_Equ					+	106	3
PHP-22_Equ					+	107	1
PHP-22_Equ					+	108	2
PHP-22_Equ					+	110	1
PHP-22_Equ					+	111	2
PHP-22_Equ					+	114	1
PHP-22_Equ					+	115	1
PHP-22_Equ					+	116	2
PHP-22_Equ					+	118	2
PHP-22_Equ					+	121	1
PHP-22_Equ					+	122	1
PHP-22_Equ					+	123	1
PHP-22_Equ					+	125	2
PHP-22_Equ					+	127	1
PHP-22_Equ					+	129	1
PHP-22_Equ					+	130	1
PHP-22_Equ					+	131	1
PHP-22_Equ					+	132	2
PHP-22_Equ					+	133	1
PHP-22_Equ					+	134	1
PHP-22_Equ					+	139	1
PHP-22_Equ					+	147	1
PHP-22_Equ					+	149	1
PHP-22_Equ					+	150	2
PHP-22_Equ					+	154	2
PHP-22_Equ					+	157	1
PHP-22_Equ					+	163	1
PHP-22_Equ					+	164	1
PHP-22_Equ					+	166	1
PHP-22_Equ					+	169	1
PHP-22_Equ					-	24	3
PHP-22_Equ					-	25	3
PHP-22_Equ					-	26	3
PHP-22_Equ					-	27	5
PHP-22_Equ					-	28	7
PHP-22_Equ					-	29	7
PHP-22_Equ					-	30	8
PHP-22_Equ					-	31	5
PHP-22_Equ					-	32	5
PHP-22_Equ					-	33	6
PHP-22_Equ					-	34	13
PHP-22_Equ					-	35	10
PHP-22_Equ					-	36	5
PHP-22_Equ					-	37	7
PHP-22_Equ					-	38	11
PHP-22_Equ					-	39	17
PHP-22_Equ					-	40	10
PHP-22_Equ					-	41	9
PHP-22_Equ					-	42	7
PHP-22_Equ					-	43	13
PHP-22_Equ					-	44	7
PHP-22_Equ					-	45	7
PHP-22_Equ					-	46	5
PHP-22_Equ					-	47	7
PHP-22_Equ					-	48	8
PHP-22_Equ					-	49	7
PHP-22_Equ					-	50	8
PHP-22_Equ					-	51	7
PHP-22_Equ					-	52	5
PHP-22_Equ					-	53	4
PHP-22_Equ					-	54	9
PHP-22_Equ					-	55	5
PHP-22_Equ					-	56	5
PHP-22_Equ					-	57	4
PHP-22_Equ					-	58	6
PHP-22_Equ					-	59	6
PHP-22_Equ					-	60	5
PHP-22_Equ					-	61	4
PHP-22_Equ					-	62	8
PHP-22_Equ					-	63	4
PHP-22_Equ					-	64	5
PHP-22_Equ					-	65	3
PHP-22_Equ					-	66	2
PHP-22_Equ					-	67	4
PHP-22_Equ					-	68	2
PHP-22_Equ					-	69	2
PHP-22_Equ					-	70	4
PHP-22_Equ					-	72	1
PHP-22_Equ					-	73	3
PHP-22_Equ					-	74	3
PHP-22_Equ					-	75	1
PHP-22_Equ					-	76	6
PHP-22_Equ					-	77	2
PHP-22_Equ					-	78	2
PHP-22_Equ					-	79	1
PHP-22_Equ					-	80	3
PHP-22_Equ					-	81	2
PHP-22_Equ					-	82	1
PHP-22_Equ					-	83	1
PHP-22_Equ					-	84	1
PHP-22_Equ					-	85	2
PHP-22_Equ					-	86	2
PHP-22_Equ					-	87	2
PHP-22_Equ					-	88	1
PHP-22_Equ					-	89	1
PHP-22_Equ					-	92	2
PHP-22_Equ					-	93	1
PHP-22_Equ					-	94	1
PHP-22_Equ					-	95	2
PHP-22_Equ					-	96	1
PHP-22_Equ					-	97	1
PHP-22_Equ					-	102	1
PHP-22_Equ					-	105	1
PHP-22_Equ					-	106	2
PHP-22_Equ					-	108	1
PHP-22_Equ					-	111	1
PHP-22_Equ					-	113	1
PHP-22_Equ					-	115	1
PHP-22_Equ					-	116	1
PHP-22_Equ					-	118	1
PHP-22_Equ					-	121	1
PHP-22_Equ					-	122	1
PHP-22_Equ					-	124	2
PHP-22_Equ					-	126	1
PHP-22_Equ					-	128	1
PHP-22_Equ					-	129	1
PHP-22_Equ					-	130	1
PHP-22_Equ					-	131	1
PHP-22_Equ					-	132	1
PHP-22_Equ					-	133	1
PHP-22_Equ					-	134	1
PHP-22_Equ					-	136	1
PHP-22_Equ					-	139	2
PHP-22_Equ					-	140	1
PHP-22_Equ					-	141	1
PHP-22_Equ					-	142	1
PHP-22_Equ					-	143	1
PHP-22_Equ					-	146	1
PHP-22_Equ					-	147	1
PHP-22_Equ					-	150	1
PHP-22_Equ					-	152	2
PHP-22_Equ					-	156	1
PHP-22_Equ					-	160	1
PHP-22_Equ					-	166	1
PHP-22_Equ					-	170	1
PHP-6_Lag	1	0.104759	1	0.0995071	+	21	2
PHP-6_Lag	2	0.0688019	2	0.0771617	+	22	2
PHP-6_Lag	3	0.0382848	3	0.0394144	+	23	7
PHP-6_Lag	4	0.0261923	4	0.0294337	+	24	17
PHP-6_Lag	5	0.0236132	5	0.0202475	+	25	20
PHP-6_Lag	6	0.0180812	6	0.0188111	+	26	22
PHP-6_Lag	7	0.0177963	7	0.0154582	+	27	32
PHP-6_Lag	8	0.0106911	8	0.0125926	+	28	34
PHP-6_Lag	9	0.0119002	9	0.0136834	+	29	55
PHP-6_Lag	10	0.00575816	10	0.0127293	+	30	67
PHP-6_Lag	11	0.0132353	11	0.00821509	+	31	67
PHP-6_Lag	12	0.0117736	12	0.0117087	+	32	67
PHP-6_Lag	13	0.0114723	13	0.00928333	+	33	88
PHP-6_Lag	14	0.0116018	14	0.0111276	+	34	93
PHP-6_Lag	15	0.0077634	15	0.00952381	+	35	99
PHP-6_Lag	16	0.0117826	16	0.0108814	+	36	110
PHP-6_Lag	17	0.00774336	17	0.00618407	+	37	94
PHP-6_Lag	18	0.0108893	18	0.00906783	+	38	128
PHP-6_Lag	19	0.0079096	19	0.0107647	+	39	131
PHP-6_Lag	20	0.0087619	20	0.010981	+	40	148
PHP-6_Lag	21	0.00994109	21	0.00926956	+	41	98
PHP-6_Lag	22	0.0052592	22	0.00667408	+	42	121
PHP-6_Lag	23	0.00463679	23	0.00931232	+	43	150
PHP-6_Lag	24	0.00631032	24	0.00819672	+	44	140
PHP-6_Lag	25	0.00741608	25	0.00872534	+	45	124
PHP-6_Lag					+	46	128
PHP-6_Lag					+	47	124
PHP-6_Lag					+	48	127
PHP-6_Lag					+	49	128
PHP-6_Lag					+	50	122
PHP-6_Lag					+	51	124
PHP-6_Lag					+	52	113
PHP-6_Lag					+	53	115
PHP-6_Lag					+	54	108
PHP-6_Lag					+	55	104
PHP-6_Lag					+	56	92
PHP-6_Lag					+	57	94
PHP-6_Lag					+	58	119
PHP-6_Lag					+	59	77
PHP-6_Lag					+	60	90
PHP-6_Lag					+	61	86
PHP-6_Lag					+	62	86
PHP-6_Lag					+	63	86
PHP-6_Lag					+	64	88
PHP-6_Lag					+	65	74
PHP-6_Lag					+	66	72
PHP-6_Lag					+	67	60
PHP-6_Lag					+	68	62
PHP-6_Lag					+	69	70
PHP-6_Lag					+	70	54
PHP-6_Lag					+	71	58
PHP-6_Lag					+	72	62
PHP-6_Lag					+	73	60
PHP-6_Lag					+	74	58
PHP-6_Lag					+	75	52
PHP-6_Lag					+	76	46
PHP-6_Lag					+	77	48
PHP-6_Lag					+	78	59
PHP-6_Lag					+	79	47
PHP-6_Lag					+	80	45
PHP-6_Lag					+	81	51
PHP-6_Lag					+	82	42
PHP-6_Lag					+	83	44
PHP-6_Lag					+	84	42
PHP-6_Lag					+	85	35
PHP-6_Lag					+	86	31
PHP-6_Lag					+	87	46
PHP-6_Lag					+	88	38
PHP-6_Lag					+	89	45
PHP-6_Lag					+	90	27
PHP-6_Lag					+	91	27
PHP-6_Lag					+	92	35
PHP-6_Lag					+	93	27
PHP-6_Lag					+	94	33
PHP-6_Lag					+	95	15
PHP-6_Lag					+	96	25
PHP-6_Lag					+	97	22
PHP-6_Lag					+	98	14
PHP-6_Lag					+	99	18
PHP-6_Lag					+	100	17
PHP-6_Lag					+	101	25
PHP-6_Lag					+	102	18
PHP-6_Lag					+	103	17
PHP-6_Lag					+	104	16
PHP-6_Lag					+	105	28
PHP-6_Lag					+	106	13
PHP-6_Lag					+	107	16
PHP-6_Lag					+	108	11
PHP-6_Lag					+	109	14
PHP-6_Lag					+	110	15
PHP-6_Lag					+	111	11
PHP-6_Lag					+	112	13
PHP-6_Lag					+	113	18
PHP-6_Lag					+	114	9
PHP-6_Lag					+	115	12
PHP-6_Lag					+	116	17
PHP-6_Lag					+	117	15
PHP-6_Lag					+	118	9
PHP-6_Lag					+	119	10
PHP-6_Lag					+	120	10
PHP-6_Lag					+	121	10
PHP-6_Lag					+	122	10
PHP-6_Lag					+	123	9
PHP-6_Lag					+	124	13
PHP-6_Lag					+	125	9
PHP-6_Lag					+	126	5
PHP-6_Lag					+	127	4
PHP-6_Lag					+	128	7
PHP-6_Lag					+	129	6
PHP-6_Lag					+	130	10
PHP-6_Lag					+	131	4
PHP-6_Lag					+	132	4
PHP-6_Lag					+	133	5
PHP-6_Lag					+	134	3
PHP-6_Lag					+	135	7
PHP-6_Lag					+	136	4
PHP-6_Lag					+	137	6
PHP-6_Lag					+	139	6
PHP-6_Lag					+	140	5
PHP-6_Lag					+	141	2
PHP-6_Lag					+	142	5
PHP-6_Lag					+	143	7
PHP-6_Lag					+	144	6
PHP-6_Lag					+	145	6
PHP-6_Lag					+	146	4
PHP-6_Lag					+	147	4
PHP-6_Lag					+	148	4
PHP-6_Lag					+	149	4
PHP-6_Lag					+	150	3
PHP-6_Lag					+	151	3
PHP-6_Lag					+	152	1
PHP-6_Lag					+	153	4
PHP-6_Lag					+	154	5
PHP-6_Lag					+	155	4
PHP-6_Lag					+	156	2
PHP-6_Lag					+	159	2
PHP-6_Lag					+	160	2
PHP-6_Lag					+	161	4
PHP-6_Lag					+	162	3
PHP-6_Lag					+	164	2
PHP-6_Lag					+	165	1
PHP-6_Lag					+	166	3
PHP-6_Lag					+	167	4
PHP-6_Lag					+	168	1
PHP-6_Lag					+	169	4
PHP-6_Lag					+	170	2
PHP-6_Lag					+	171	1
PHP-6_Lag					-	22	2
PHP-6_Lag					-	23	2
PHP-6_Lag					-	24	7
PHP-6_Lag					-	25	11
PHP-6_Lag					-	26	23
PHP-6_Lag					-	27	24
PHP-6_Lag					-	28	38
PHP-6_Lag					-	29	49
PHP-6_Lag					-	30	44
PHP-6_Lag					-	31	61
PHP-6_Lag					-	32	61
PHP-6_Lag					-	33	67
PHP-6_Lag					-	34	92
PHP-6_Lag					-	35	85
PHP-6_Lag					-	36	95
PHP-6_Lag					-	37	91
PHP-6_Lag					-	38	102
PHP-6_Lag					-	39	126
PHP-6_Lag					-	40	107
PHP-6_Lag					-	41	108
PHP-6_Lag					-	42	106
PHP-6_Lag					-	43	114
PHP-6_Lag					-	44	124
PHP-6_Lag					-	45	97
PHP-6_Lag					-	46	107
PHP-6_Lag					-	47	120
PHP-6_Lag					-	48	120
PHP-6_Lag					-	49	118
PHP-6_Lag					-	50	118
PHP-6_Lag					-	51	95
PHP-6_Lag					-	52	105
PHP-6_Lag					-	53	104
PHP-6_Lag					-	54	90
PHP-6_Lag					-	55	120
PHP-6_Lag					-	56	112
PHP-6_Lag					-	57	112
PHP-6_Lag					-	58	89
PHP-6_Lag					-	59	99
PHP-6_Lag					-	60	103
PHP-6_Lag					-	61	83
PHP-6_Lag					-	62	94
PHP-6_Lag					-	63	88
PHP-6_Lag					-	64	90
PHP-6_Lag					-	65	63
PHP-6_Lag					-	66	71
PHP-6_Lag					-	67	64
PHP-6_Lag					-	68	82
PHP-6_Lag					-	69	82
PHP-6_Lag					-	70	66
PHP-6_Lag					-	71	60
PHP-6_Lag					-	72	51
PHP-6_Lag					-	73	68
PHP-6_Lag					-	74	64
PHP-6_Lag					-	75	55
PHP-6_Lag					-	76	46
PHP-6_Lag					-	77	57
PHP-6_Lag					-	78	53
PHP-6_Lag					-	79	50
PHP-6_Lag					-	80	52
PHP-6_Lag					-	81	49
PHP-6_Lag					-	82	46
PHP-6_Lag					-	83	41
PHP-6_Lag					-	84	39
PHP-6_Lag					-	85	38
PHP-6_Lag					-	86	33
PHP-6_Lag					-	87	41
PHP-6_Lag					-	88	33
PHP-6_Lag					-	89	31
PHP-6_Lag					-	90	48
PHP-6_Lag					-	91	31
PHP-6_Lag					-	92	32
PHP-6_Lag					-	93	29
PHP-6_Lag					-	94	35
PHP-6_Lag					-	95	27
PHP-6_Lag					-	96	24
PHP-6_Lag					-	97	22
PHP-6_Lag					-	98	24
PHP-6_Lag					-	99	17
PHP-6_Lag					-	100	18
PHP-6_Lag					-	101	24
PHP-6_Lag					-	102	19
PHP-6_Lag					-	103	30
PHP-6_Lag					-	104	14
PHP-6_Lag					-	105	13
PHP-6_Lag					-	106	9
PHP-6_Lag					-	107	17
PHP-6_Lag					-	108	16
PHP-6_Lag					-	109	16
PHP-6_Lag					-	110	18
PHP-6_Lag					-	111	13
PHP-6_Lag					-	112	13
PHP-6_Lag					-	113	11
PHP-6_Lag					-	114	12
PHP-6_Lag					-	115	18
PHP-6_Lag					-	116	15
PHP-6_Lag					-	117	7
PHP-6_Lag					-	118	15
PHP-6_Lag					-	119	6
PHP-6_Lag					-	120	15
PHP-6_Lag					-	121	8
PHP-6_Lag					-	122	9
PHP-6_Lag					-	123	9
PHP-6_Lag					-	124	10
PHP-6_Lag					-	125	6
PHP-6_Lag					-	126	8
PHP-6_Lag					-	127	11
PHP-6_Lag					-	128	6
PHP-6_Lag					-	129	8
PHP-6_Lag					-	130	9
PHP-6_Lag					-	131	9
PHP-6_Lag					-	132	8
PHP-6_Lag					-	133	5
PHP-6_Lag					-	134	4
PHP-6_Lag					-	135	5
PHP-6_Lag					-	136	10
PHP-6_Lag					-	137	2
PHP-6_Lag					-	138	2
PHP-6_Lag					-	139	3
PHP-6_Lag					-	140	4
PHP-6_Lag					-	141	4
PHP-6_Lag					-	142	4
PHP-6_Lag					-	143	6
PHP-6_Lag					-	144	2
PHP-6_Lag					-	145	4
PHP-6_Lag					-	146	3
PHP-6_Lag					-	147	3
PHP-6_Lag					-	148	3
PHP-6_Lag					-	150	6
PHP-6_Lag					-	151	3
PHP-6_Lag					-	152	1
PHP-6_Lag					-	153	2
PHP-6_Lag					-	154	2
PHP-6_Lag					-	155	5
PHP-6_Lag					-	156	1
PHP-6_Lag					-	157	2
PHP-6_Lag					-	158	1
PHP-6_Lag					-	159	2
PHP-6_Lag					-	160	3
PHP-6_Lag					-	162	2
PHP-6_Lag					-	164	3
PHP-6_Lag					-	165	2
PHP-6_Lag					-	166	2
PHP-6_Lag					-	168	1
PHP-6_Lag					-	169	1
PHP-6_Lag					-	171	1
PHP-3_Sal	1	0.120954	1	0.126613	+	22	4
PHP-3_Sal	2	0.113849	2	0.121734	+	23	17
PHP-3_Sal	3	0.0603772	3	0.0681009	+	24	428
PHP-3_Sal	4	0.049387	4	0.0559728	+	25	598
PHP-3_Sal	5	0.0356552	5	0.0395427	+	26	774
PHP-3_Sal	6	0.0308969	6	0.0314749	+	27	993
PHP-3_Sal	7	0.0245183	7	0.0253778	+	28	1171
PHP-3_Sal	8	0.0221523	8	0.0228221	+	29	1368
PHP-3_Sal	9	0.0210873	9	0.0202373	+	30	1519
PHP-3_Sal	10	0.0188001	10	0.0192587	+	31	1672
PHP-3_Sal	11	0.0191911	11	0.0188	+	32	1879
PHP-3_Sal	12	0.0177394	12	0.017271	+	33	1977
PHP-3_Sal	13	0.0176305	13	0.0175909	+	34	2152
PHP-3_Sal	14	0.0185719	14	0.0201023	+	35	2211
PHP-3_Sal	15	0.0180591	15	0.0193188	+	36	2298
PHP-3_Sal	16	0.0179901	16	0.0186794	+	37	2473
PHP-3_Sal	17	0.017762	17	0.0172779	+	38	2522
PHP-3_Sal	18	0.018542	18	0.0179207	+	39	2536
PHP-3_Sal	19	0.017419	19	0.0163841	+	40	2597
PHP-3_Sal	20	0.0186623	20	0.0183261	+	41	2558
PHP-3_Sal	21	0.0170187	21	0.0175529	+	42	2855
PHP-3_Sal	22	0.0166684	22	0.0174903	+	43	2835
PHP-3_Sal	23	0.0163762	23	0.0170898	+	44	2815
PHP-3_Sal	24	0.0166259	24	0.0164849	+	45	2886
PHP-3_Sal	25	0.01552	25	0.0160836	+	46	2904
PHP-3_Sal					+	47	2856
PHP-3_Sal					+	48	2816
PHP-3_Sal					+	49	2755
PHP-3_Sal					+	50	2773
PHP-3_Sal					+	51	2714
PHP-3_Sal					+	52	2703
PHP-3_Sal					+	53	2654
PHP-3_Sal					+	54	2562
PHP-3_Sal					+	55	2529
PHP-3_Sal					+	56	2472
PHP-3_Sal					+	57	2407
PHP-3_Sal					+	58	2360
PHP-3_Sal					+	59	2297
PHP-3_Sal					+	60	2193
PHP-3_Sal					+	61	2161
PHP-3_Sal					+	62	2088
PHP-3_Sal					+	63	2025
PHP-3_Sal					+	64	2101
PHP-3_Sal					+	65	2056
PHP-3_Sal					+	66	1978
PHP-3_Sal					+	67	1913
PHP-3_Sal					+	68	1858
PHP-3_Sal					+	69	1785
PHP-3_Sal					+	70	1700
PHP-3_Sal					+	71	1678
PHP-3_Sal					+	72	1526
PHP-3_Sal					+	73	1534
PHP-3_Sal					+	74	1504
PHP-3_Sal					+	75	1440
PHP-3_Sal					+	76	1367
PHP-3_Sal					+	77	1359
PHP-3_Sal					+	78	1335
PHP-3_Sal					+	79	1251
PHP-3_Sal					+	80	1170
PHP-3_Sal					+	81	1182
PHP-3_Sal					+	82	1089
PHP-3_Sal					+	83	1051
PHP-3_Sal					+	84	1039
PHP-3_Sal					+	85	925
PHP-3_Sal					+	86	923
PHP-3_Sal					+	87	934
PHP-3_Sal					+	88	901
PHP-3_Sal					+	89	813
PHP-3_Sal					+	90	838
PHP-3_Sal					+	91	815
PHP-3_Sal					+	92	734
PHP-3_Sal					+	93	802
PHP-3_Sal					+	94	703
PHP-3_Sal					+	95	671
PHP-3_Sal					+	96	617
PHP-3_Sal					+	97	632
PHP-3_Sal					+	98	641
PHP-3_Sal					+	99	569
PHP-3_Sal					+	100	539
PHP-3_Sal					+	101	527
PHP-3_Sal					+	102	502
PHP-3_Sal					+	103	512
PHP-3_Sal					+	104	492
PHP-3_Sal					+	105	464
PHP-3_Sal					+	106	445
PHP-3_Sal					+	107	470
PHP-3_Sal					+	108	420
PHP-3_Sal					+	109	416
PHP-3_Sal					+	110	387
PHP-3_Sal					+	111	408
PHP-3_Sal					+	112	393
PHP-3_Sal					+	113	344
PHP-3_Sal					+	114	333
PHP-3_Sal					+	115	329
PHP-3_Sal					+	116	326
PHP-3_Sal					+	117	312
PHP-3_Sal					+	118	287
PHP-3_Sal					+	119	293
PHP-3_Sal					+	120	272
PHP-3_Sal					+	121	267
PHP-3_Sal					+	122	259
PHP-3_Sal					+	123	229
PHP-3_Sal					+	124	238
PHP-3_Sal					+	125	244
PHP-3_Sal					+	126	223
PHP-3_Sal					+	127	217
PHP-3_Sal					+	128	224
PHP-3_Sal					+	129	202
PHP-3_Sal					+	130	184
PHP-3_Sal					+	131	183
PHP-3_Sal					+	132	197
PHP-3_Sal					+	133	183
PHP-3_Sal					+	134	169
PHP-3_Sal					+	135	174
PHP-3_Sal					+	136	139
PHP-3_Sal					+	137	153
PHP-3_Sal					+	138	139
PHP-3_Sal					+	139	139
PHP-3_Sal					+	140	147
PHP-3_Sal					+	141	148
PHP-3_Sal					+	142	131
PHP-3_Sal					+	143	134
PHP-3_Sal					+	144	120
PHP-3_Sal					+	145	120
PHP-3_Sal					+	146	118
PHP-3_Sal					+	147	117
PHP-3_Sal					+	148	106
PHP-3_Sal					+	149	88
PHP-3_Sal					+	150	100
PHP-3_Sal					+	151	101
PHP-3_Sal					+	152	93
PHP-3_Sal					+	153	99
PHP-3_Sal					+	154	103
PHP-3_Sal					+	155	77
PHP-3_Sal					+	156	70
PHP-3_Sal					+	157	81
PHP-3_Sal					+	158	82
PHP-3_Sal					+	159	74
PHP-3_Sal					+	160	93
PHP-3_Sal					+	161	74
PHP-3_Sal					+	162	60
PHP-3_Sal					+	163	60
PHP-3_Sal					+	164	46
PHP-3_Sal					+	165	52
PHP-3_Sal					+	166	54
PHP-3_Sal					+	167	53
PHP-3_Sal					+	168	63
PHP-3_Sal					+	169	61
PHP-3_Sal					+	170	42
PHP-3_Sal					+	171	45
PHP-3_Sal					+	172	2
PHP-3_Sal					-	22	9
PHP-3_Sal					-	23	12
PHP-3_Sal					-	24	405
PHP-3_Sal					-	25	541
PHP-3_Sal					-	26	735
PHP-3_Sal					-	27	931
PHP-3_Sal					-	28	1160
PHP-3_Sal					-	29	1311
PHP-3_Sal					-	30	1494
PHP-3_Sal					-	31	1719
PHP-3_Sal					-	32	1891
PHP-3_Sal					-	33	2033
PHP-3_Sal					-	34	2185
PHP-3_Sal					-	35	2266
PHP-3_Sal					-	36	2303
PHP-3_Sal					-	37	2479
PHP-3_Sal					-	38	2522
PHP-3_Sal					-	39	2556
PHP-3_Sal					-	40	2641
PHP-3_Sal					-	41	2735
PHP-3_Sal					-	42	2829
PHP-3_Sal					-	43	2868
PHP-3_Sal					-	44	2911
PHP-3_Sal					-	45	2949
PHP-3_Sal					-	46	2931
PHP-3_Sal					-	47	2852
PHP-3_Sal					-	48	2814
PHP-3_Sal					-	49	2840
PHP-3_Sal					-	50	2764
PHP-3_Sal					-	51	2743
PHP-3_Sal					-	52	2740
PHP-3_Sal					-	53	2657
PHP-3_Sal					-	54	2628
PHP-3_Sal					-	55	2555
PHP-3_Sal					-	56	2552
PHP-3_Sal					-	57	2402
PHP-3_Sal					-	58	2388
PHP-3_Sal					-	59	2327
PHP-3_Sal					-	60	2248
PHP-3_Sal					-	61	2194
PHP-3_Sal					-	62	2108
PHP-3_Sal					-	63	2026
PHP-3_Sal					-	64	2198
PHP-3_Sal					-	65	2112
PHP-3_Sal					-	66	1982
PHP-3_Sal					-	67	2006
PHP-3_Sal					-	68	1866
PHP-3_Sal					-	69	1874
PHP-3_Sal					-	70	1755
PHP-3_Sal					-	71	1676
PHP-3_Sal					-	72	1609
PHP-3_Sal					-	73	1588
PHP-3_Sal					-	74	1559
PHP-3_Sal					-	75	1378
PHP-3_Sal					-	76	1381
PHP-3_Sal					-	77	1362
PHP-3_Sal					-	78	1275
PHP-3_Sal					-	79	1251
PHP-3_Sal					-	80	1211
PHP-3_Sal					-	81	1158
PHP-3_Sal					-	82	1138
PHP-3_Sal					-	83	1088
PHP-3_Sal					-	84	1088
PHP-3_Sal					-	85	1024
PHP-3_Sal					-	86	960
PHP-3_Sal					-	87	919
PHP-3_Sal					-	88	899
PHP-3_Sal					-	89	860
PHP-3_Sal					-	90	870
PHP-3_Sal					-	91	857
PHP-3_Sal					-	92	785
PHP-3_Sal					-	93	743
PHP-3_Sal					-	94	762
PHP-3_Sal					-	95	699
PHP-3_Sal					-	96	636
PHP-3_Sal					-	97	634
PHP-3_Sal					-	98	608
PHP-3_Sal					-	99	557
PHP-3_Sal					-	100	569
PHP-3_Sal					-	101	554
PHP-3_Sal					-	102	504
PHP-3_Sal					-	103	518
PHP-3_Sal					-	104	500
PHP-3_Sal					-	105	448
PHP-3_Sal					-	106	432
PHP-3_Sal					-	107	430
PHP-3_Sal					-	108	456
PHP-3_Sal					-	109	430
PHP-3_Sal					-	110	397
PHP-3_Sal					-	111	373
PHP-3_Sal					-	112	346
PHP-3_Sal					-	113	344
PHP-3_Sal					-	114	374
PHP-3_Sal					-	115	311
PHP-3_Sal					-	116	359
PHP-3_Sal					-	117	311
PHP-3_Sal					-	118	308
PHP-3_Sal					-	119	316
PHP-3_Sal					-	120	286
PHP-3_Sal					-	121	274
PHP-3_Sal					-	122	252
PHP-3_Sal					-	123	246
PHP-3_Sal					-	124	224
PHP-3_Sal					-	125	224
PHP-3_Sal					-	126	225
PHP-3_Sal					-	127	208
PHP-3_Sal					-	128	171
PHP-3_Sal					-	129	179
PHP-3_Sal					-	130	179
PHP-3_Sal					-	131	181
PHP-3_Sal					-	132	178
PHP-3_Sal					-	133	184
PHP-3_Sal					-	134	170
PHP-3_Sal					-	135	164
PHP-3_Sal					-	136	143
PHP-3_Sal					-	137	165
PHP-3_Sal					-	138	142
PHP-3_Sal					-	139	154
PHP-3_Sal					-	140	148
PHP-3_Sal					-	141	134
PHP-3_Sal					-	142	122
PHP-3_Sal					-	143	125
PHP-3_Sal					-	144	129
PHP-3_Sal					-	145	116
PHP-3_Sal					-	146	121
PHP-3_Sal					-	147	121
PHP-3_Sal					-	148	118
PHP-3_Sal					-	149	105
PHP-3_Sal					-	150	101
PHP-3_Sal					-	151	94
PHP-3_Sal					-	152	86
PHP-3_Sal					-	153	88
PHP-3_Sal					-	154	69
PHP-3_Sal					-	155	108
PHP-3_Sal					-	156	67
PHP-3_Sal					-	157	91
PHP-3_Sal					-	158	73
PHP-3_Sal					-	159	75
PHP-3_Sal					-	160	74
PHP-3_Sal					-	161	64
PHP-3_Sal					-	162	66
PHP-3_Sal					-	163	66
PHP-3_Sal					-	164	69
PHP-3_Sal					-	165	66
PHP-3_Sal					-	166	66
PHP-3_Sal					-	167	71
PHP-3_Sal					-	168	54
PHP-3_Sal					-	169	41
PHP-3_Sal					-	170	49
PHP-3_Sal					-	171	36
PHP-3_Sal					-	172	2
PHP-11_Pic	1	0.133411	1	0.122267	+	22	3
PHP-11_Pic	2	0.109607	2	0.107725	+	23	17
PHP-11_Pic	3	0.0592018	3	0.0653657	+	24	470
PHP-11_Pic	4	0.0424973	4	0.0434906	+	25	582
PHP-11_Pic	5	0.0394333	5	0.041307	+	26	665
PHP-11_Pic	6	0.0363297	6	0.0420951	+	27	759
PHP-11_Pic	7	0.0324077	7	0.0321069	+	28	859
PHP-11_Pic	8	0.0281749	8	0.0284793	+	29	862
PHP-11_Pic	9	0.0294014	9	0.0288814	+	30	884
PHP-11_Pic	10	0.0243986	10	0.0244281	+	31	904
PHP-11_Pic	11	0.0300391	11	0.0292673	+	32	840
PHP-11_Pic	12	0.0283108	12	0.0285275	+	33	833
PHP-11_Pic	13	0.0263121	13	0.0262469	+	34	847
PHP-11_Pic	14	0.029712	14	0.0319904	+	35	780
PHP-11_Pic	15	0.0242629	15	0.0261953	+	36	752
PHP-11_Pic	16	0.0240516	16	0.0248954	+	37	715
PHP-11_Pic	17	0.0191796	17	0.0186715	+	38	673
PHP-11_Pic	18	0.0244151	18	0.0225066	+	39	652
PHP-11_Pic	19	0.0203681	19	0.0245961	+	40	637
PHP-11_Pic	20	0.0242372	20	0.0285714	+	41	600
PHP-11_Pic	21	0.0290829	21	0.0263426	+	42	923
PHP-11_Pic	22	0.0212674	22	0.0213055	+	43	862
PHP-11_Pic	23	0.0236289	23	0.0259422	+	44	819
PHP-11_Pic	24	0.0305983	24	0.0296649	+	45	769
PHP-11_Pic	25	0.0280428	25	0.0317909	+	46	705
PHP-11_Pic					+	47	642
PHP-11_Pic					+	48	626
PHP-11_Pic					+	49	595
PHP-11_Pic					+	50	559
PHP-11_Pic					+	51	532
PHP-11_Pic					+	52	477
PHP-11_Pic					+	53	430
PHP-11_Pic					+	54	353
PHP-11_Pic					+	55	405
PHP-11_Pic					+	56	357
PHP-11_Pic					+	57	349
PHP-11_Pic					+	58	315
PHP-11_Pic					+	59	296
PHP-11_Pic					+	60	321
PHP-11_Pic					+	61	273
PHP-11_Pic					+	62	247
PHP-11_Pic					+	63	245
PHP-11_Pic					+	64	301
PHP-11_Pic					+	65	312
PHP-11_Pic					+	66	280
PHP-11_Pic					+	67	284
PHP-11_Pic					+	68	277
PHP-11_Pic					+	69	220
PHP-11_Pic					+	70	199
PHP-11_Pic					+	71	213
PHP-11_Pic					+	72	171
PHP-11_Pic					+	73	194
PHP-11_Pic					+	74	164
PHP-11_Pic					+	75	150
PHP-11_Pic					+	76	143
PHP-11_Pic					+	77	155
PHP-11_Pic					+	78	145
PHP-11_Pic					+	79	119
PHP-11_Pic					+	80	101
PHP-11_Pic					+	81	101
PHP-11_Pic					+	82	102
PHP-11_Pic					+	83	94
PHP-11_Pic					+	84	116
PHP-11_Pic					+	85	92
PHP-11_Pic					+	86	72
PHP-11_Pic					+	87	84
PHP-11_Pic					+	88	77
PHP-11_Pic					+	89	68
PHP-11_Pic					+	90	78
PHP-11_Pic					+	91	66
PHP-11_Pic					+	92	71
PHP-11_Pic					+	93	64
PHP-11_Pic					+	94	85
PHP-11_Pic					+	95	68
PHP-11_Pic					+	96	44
PHP-11_Pic					+	97	69
PHP-11_Pic					+	98	42
PHP-11_Pic					+	99	45
PHP-11_Pic					+	100	51
PHP-11_Pic					+	101	55
PHP-11_Pic					+	102	53
PHP-11_Pic					+	103	51
PHP-11_Pic					+	104	48
PHP-11_Pic					+	105	43
PHP-11_Pic					+	106	46
PHP-11_Pic					+	107	36
PHP-11_Pic					+	108	38
PHP-11_Pic					+	109	42
PHP-11_Pic					+	110	35
PHP-11_Pic					+	111	38
PHP-11_Pic					+	112	29
PHP-11_Pic					+	113	33
PHP-11_Pic					+	114	25
PHP-11_Pic					+	115	31
PHP-11_Pic					+	116	31
PHP-11_Pic					+	117	23
PHP-11_Pic					+	118	19
PHP-11_Pic					+	119	28
PHP-11_Pic					+	120	22
PHP-11_Pic					+	121	13
PHP-11_Pic					+	122	19
PHP-11_Pic					+	123	17
PHP-11_Pic					+	124	24
PHP-11_Pic					+	125	13
PHP-11_Pic					+	126	16
PHP-11_Pic					+	127	15
PHP-11_Pic					+	128	12
PHP-11_Pic					+	129	25
PHP-11_Pic					+	130	13
PHP-11_Pic					+	131	12
PHP-11_Pic					+	132	8
PHP-11_Pic					+	133	10
PHP-11_Pic					+	134	9
PHP-11_Pic					+	135	11
PHP-11_Pic					+	136	7
PHP-11_Pic					+	137	6
PHP-11_Pic					+	138	12
PHP-11_Pic					+	139	13
PHP-11_Pic					+	140	13
PHP-11_Pic					+	141	11
PHP-11_Pic					+	142	5
PHP-11_Pic					+	143	8
PHP-11_Pic					+	144	4
PHP-11_Pic					+	145	5
PHP-11_Pic					+	146	5
PHP-11_Pic					+	147	5
PHP-11_Pic					+	148	4
PHP-11_Pic					+	149	2
PHP-11_Pic					+	150	6
PHP-11_Pic					+	151	3
PHP-11_Pic					+	152	5
PHP-11_Pic					+	153	6
PHP-11_Pic					+	154	5
PHP-11_Pic					+	155	6
PHP-11_Pic					+	156	4
PHP-11_Pic					+	157	3
PHP-11_Pic					+	158	4
PHP-11_Pic					+	159	2
PHP-11_Pic					+	160	4
PHP-11_Pic					+	161	3
PHP-11_Pic					+	162	1
PHP-11_Pic					+	163	1
PHP-11_Pic					+	164	2
PHP-11_Pic					+	166	1
PHP-11_Pic					+	167	2
PHP-11_Pic					+	169	3
PHP-11_Pic					+	170	1
PHP-11_Pic					+	171	1
PHP-11_Pic					-	22	6
PHP-11_Pic					-	23	22
PHP-11_Pic					-	24	596
PHP-11_Pic					-	25	687
PHP-11_Pic					-	26	809
PHP-11_Pic					-	27	887
PHP-11_Pic					-	28	950
PHP-11_Pic					-	29	1007
PHP-11_Pic					-	30	947
PHP-11_Pic					-	31	977
PHP-11_Pic					-	32	966
PHP-11_Pic					-	33	945
PHP-11_Pic					-	34	888
PHP-11_Pic					-	35	835
PHP-11_Pic					-	36	765
PHP-11_Pic					-	37	700
PHP-11_Pic					-	38	687
PHP-11_Pic					-	39	698
PHP-11_Pic					-	40	611
PHP-11_Pic					-	41	596
PHP-11_Pic					-	42	945
PHP-11_Pic					-	43	887
PHP-11_Pic					-	44	830
PHP-11_Pic					-	45	736
PHP-11_Pic					-	46	724
PHP-11_Pic					-	47	671
PHP-11_Pic					-	48	612
PHP-11_Pic					-	49	602
PHP-11_Pic					-	50	572
PHP-11_Pic					-	51	533
PHP-11_Pic					-	52	474
PHP-11_Pic					-	53	442
PHP-11_Pic					-	54	413
PHP-11_Pic					-	55	375
PHP-11_Pic					-	56	345
PHP-11_Pic					-	57	329
PHP-11_Pic					-	58	288
PHP-11_Pic					-	59	300
PHP-11_Pic					-	60	295
PHP-11_Pic					-	61	283
PHP-11_Pic					-	62	257
PHP-11_Pic					-	63	249
PHP-11_Pic					-	64	308
PHP-11_Pic					-	65	279
PHP-11_Pic					-	66	277
PHP-11_Pic					-	67	261
PHP-11_Pic					-	68	229
PHP-11_Pic					-	69	208
PHP-11_Pic					-	70	237
PHP-11_Pic					-	71	180
PHP-11_Pic					-	72	183
PHP-11_Pic					-	73	189
PHP-11_Pic					-	74	183
PHP-11_Pic					-	75	149
PHP-11_Pic					-	76	135
PHP-11_Pic					-	77	125
PHP-11_Pic					-	78	135
PHP-11_Pic					-	79	124
PHP-11_Pic					-	80	132
PHP-11_Pic					-	81	108
PHP-11_Pic					-	82	108
PHP-11_Pic					-	83	102
PHP-11_Pic					-	84	89
PHP-11_Pic					-	85	102
PHP-11_Pic					-	86	93
PHP-11_Pic					-	87	87
PHP-11_Pic					-	88	73
PHP-11_Pic					-	89	85
PHP-11_Pic					-	90	62
PHP-11_Pic					-	91	89
PHP-11_Pic					-	92	78
PHP-11_Pic					-	93	60
PHP-11_Pic					-	94	73
PHP-11_Pic					-	95	58
PHP-11_Pic					-	96	55
PHP-11_Pic					-	97	54
PHP-11_Pic					-	98	38
PHP-11_Pic					-	99	44
PHP-11_Pic					-	100	48
PHP-11_Pic					-	101	49
PHP-11_Pic					-	102	44
PHP-11_Pic					-	103	39
PHP-11_Pic					-	104	41
PHP-11_Pic					-	105	47
PHP-11_Pic					-	106	33
PHP-11_Pic					-	107	31
PHP-11_Pic					-	108	31
PHP-11_Pic					-	109	34
PHP-11_Pic					-	110	43
PHP-11_Pic					-	111	30
PHP-11_Pic					-	112	26
PHP-11_Pic					-	113	34
PHP-11_Pic					-	114	23
PHP-11_Pic					-	115	22
PHP-11_Pic					-	116	18
PHP-11_Pic					-	117	24
PHP-11_Pic					-	118	25
PHP-11_Pic					-	119	16
PHP-11_Pic					-	120	30
PHP-11_Pic					-	121	23
PHP-11_Pic					-	122	23
PHP-11_Pic					-	123	20
PHP-11_Pic					-	124	14
PHP-11_Pic					-	125	6
PHP-11_Pic					-	126	17
PHP-11_Pic					-	127	17
PHP-11_Pic					-	128	14
PHP-11_Pic					-	129	14
PHP-11_Pic					-	130	16
PHP-11_Pic					-	131	13
PHP-11_Pic					-	132	13
PHP-11_Pic					-	133	10
PHP-11_Pic					-	134	12
PHP-11_Pic					-	135	9
PHP-11_Pic					-	136	12
PHP-11_Pic					-	137	12
PHP-11_Pic					-	138	8
PHP-11_Pic					-	139	6
PHP-11_Pic					-	140	10
PHP-11_Pic					-	141	8
PHP-11_Pic					-	142	8
PHP-11_Pic					-	143	8
PHP-11_Pic					-	144	4
PHP-11_Pic					-	145	4
PHP-11_Pic					-	146	8
PHP-11_Pic					-	147	4
PHP-11_Pic					-	148	4
PHP-11_Pic					-	149	6
PHP-11_Pic					-	150	3
PHP-11_Pic					-	151	4
PHP-11_Pic					-	152	7
PHP-11_Pic					-	153	2
PHP-11_Pic					-	154	2
PHP-11_Pic					-	155	3
PHP-11_Pic					-	156	6
PHP-11_Pic					-	157	1
PHP-11_Pic					-	158	2
PHP-11_Pic					-	161	2
PHP-11_Pic					-	162	1
PHP-11_Pic					-	164	1
PHP-11_Pic					-	165	5
PHP-11_Pic					-	169	3
PHP-1_Bison	1	0.111599	1	0.116369	+	23	8
PHP-1_Bison	2	0.0739176	2	0.0726202	+	24	30
PHP-1_Bison	3	0.0379278	3	0.0380531	+	25	24
PHP-1_Bison	4	0.0277778	4	0.0228311	+	26	36
PHP-1_Bison	5	0.0205681	5	0.0273327	+	27	41
PHP-1_Bison	6	0.0192678	6	0.0225989	+	28	46
PHP-1_Bison	7	0.00717489	7	0.00944206	+	29	43
PHP-1_Bison	8	0.00828729	8	0.00827967	+	30	54
PHP-1_Bison	9	0.0112045	9	0.00544959	+	31	55
PHP-1_Bison	10	0.0101196	10	0.00647549	+	32	55
PHP-1_Bison	11	0.00841908	11	0.00657895	+	33	67
PHP-1_Bison	12	0.00858779	12	0.00625559	+	34	79
PHP-1_Bison	13	0.0110599	13	0.0079646	+	35	56
PHP-1_Bison	14	0.00787402	14	0.00454133	+	36	44
PHP-1_Bison	15	0.00865385	15	0.00928505	+	37	65
PHP-1_Bison	16	0.0163488	16	0.0151111	+	38	65
PHP-1_Bison	17	0.0121043	17	0.00980392	+	39	76
PHP-1_Bison	18	0.00561272	18	0.0129151	+	40	67
PHP-1_Bison	19	0.01029	19	0.00608696	+	41	50
PHP-1_Bison	20	0.0080573	20	0.0148148	+	42	61
PHP-1_Bison	21	0.00996377	21	0.00701754	+	43	65
PHP-1_Bison	22	0.0120259	22	0.0143113	+	44	49
PHP-1_Bison	23	0.0216981	23	0.00760456	+	45	63
PHP-1_Bison	24	0.0104463	24	0.00525394	+	46	73
PHP-1_Bison	25	0.0110497	25	0.0109589	+	47	57
PHP-1_Bison					+	48	51
PHP-1_Bison					+	49	57
PHP-1_Bison					+	50	49
PHP-1_Bison					+	51	58
PHP-1_Bison					+	52	49
PHP-1_Bison					+	53	50
PHP-1_Bison					+	54	42
PHP-1_Bison					+	55	37
PHP-1_Bison					+	56	46
PHP-1_Bison					+	57	54
PHP-1_Bison					+	58	44
PHP-1_Bison					+	59	43
PHP-1_Bison					+	60	35
PHP-1_Bison					+	61	28
PHP-1_Bison					+	62	23
PHP-1_Bison					+	63	37
PHP-1_Bison					+	64	28
PHP-1_Bison					+	65	29
PHP-1_Bison					+	66	28
PHP-1_Bison					+	67	32
PHP-1_Bison					+	68	23
PHP-1_Bison					+	69	27
PHP-1_Bison					+	70	26
PHP-1_Bison					+	71	26
PHP-1_Bison					+	72	24
PHP-1_Bison					+	73	23
PHP-1_Bison					+	74	15
PHP-1_Bison					+	75	25
PHP-1_Bison					+	76	21
PHP-1_Bison					+	77	15
PHP-1_Bison					+	78	8
PHP-1_Bison					+	79	20
PHP-1_Bison					+	80	14
PHP-1_Bison					+	81	16
PHP-1_Bison					+	82	15
PHP-1_Bison					+	83	17
PHP-1_Bison					+	84	17
PHP-1_Bison					+	85	5
PHP-1_Bison					+	86	10
PHP-1_Bison					+	87	11
PHP-1_Bison					+	88	9
PHP-1_Bison					+	89	10
PHP-1_Bison					+	90	15
PHP-1_Bison					+	91	13
PHP-1_Bison					+	92	7
PHP-1_Bison					+	93	7
PHP-1_Bison					+	94	7
PHP-1_Bison					+	95	10
PHP-1_Bison					+	96	6
PHP-1_Bison					+	97	8
PHP-1_Bison					+	98	9
PHP-1_Bison					+	99	7
PHP-1_Bison					+	100	11
PHP-1_Bison					+	101	6
PHP-1_Bison					+	102	5
PHP-1_Bison					+	103	4
PHP-1_Bison					+	104	6
PHP-1_Bison					+	105	6
PHP-1_Bison					+	106	6
PHP-1_Bison					+	107	2
PHP-1_Bison					+	108	5
PHP-1_Bison					+	109	8
PHP-1_Bison					+	110	4
PHP-1_Bison					+	112	5
PHP-1_Bison					+	113	2
PHP-1_Bison					+	114	3
PHP-1_Bison					+	115	5
PHP-1_Bison					+	116	5
PHP-1_Bison					+	117	7
PHP-1_Bison					+	118	2
PHP-1_Bison					+	120	2
PHP-1_Bison					+	121	4
PHP-1_Bison					+	122	2
PHP-1_Bison					+	123	6
PHP-1_Bison					+	124	7
PHP-1_Bison					+	125	3
PHP-1_Bison					+	126	1
PHP-1_Bison					+	127	3
PHP-1_Bison					+	128	3
PHP-1_Bison					+	129	1
PHP-1_Bison					+	130	2
PHP-1_Bison					+	131	2
PHP-1_Bison					+	133	1
PHP-1_Bison					+	134	1
PHP-1_Bison					+	136	2
PHP-1_Bison					+	137	1
PHP-1_Bison					+	138	3
PHP-1_Bison					+	139	2
PHP-1_Bison					+	140	2
PHP-1_Bison					+	141	1
PHP-1_Bison					+	142	2
PHP-1_Bison					+	143	1
PHP-1_Bison					+	145	1
PHP-1_Bison					+	146	1
PHP-1_Bison					+	148	1
PHP-1_Bison					+	150	1
PHP-1_Bison					+	152	1
PHP-1_Bison					+	153	1
PHP-1_Bison					+	154	1
PHP-1_Bison					+	155	1
PHP-1_Bison					+	163	1
PHP-1_Bison					-	22	1
PHP-1_Bison					-	23	2
PHP-1_Bison					-	24	17
PHP-1_Bison					-	25	17
PHP-1_Bison					-	26	23
PHP-1_Bison					-	27	35
PHP-1_Bison					-	28	30
PHP-1_Bison					-	29	28
PHP-1_Bison					-	30	35
PHP-1_Bison					-	31	31
PHP-1_Bison					-	32	43
PHP-1_Bison					-	33	52
PHP-1_Bison					-	34	38
PHP-1_Bison					-	35	50
PHP-1_Bison					-	36	59
PHP-1_Bison					-	37	52
PHP-1_Bison					-	38	62
PHP-1_Bison					-	39	59
PHP-1_Bison					-	40	56
PHP-1_Bison					-	41	56
PHP-1_Bison					-	42	69
PHP-1_Bison					-	43	61
PHP-1_Bison					-	44	60
PHP-1_Bison					-	45	53
PHP-1_Bison					-	46	55
PHP-1_Bison					-	47	64
PHP-1_Bison					-	48	54
PHP-1_Bison					-	49	51
PHP-1_Bison					-	50	39
PHP-1_Bison					-	51	49
PHP-1_Bison					-	52	47
PHP-1_Bison					-	53	47
PHP-1_Bison					-	54	40
PHP-1_Bison					-	55	33
PHP-1_Bison					-	56	36
PHP-1_Bison					-	57	44
PHP-1_Bison					-	58	42
PHP-1_Bison					-	59	37
PHP-1_Bison					-	60	30
PHP-1_Bison					-	61	30
PHP-1_Bison					-	62	34
PHP-1_Bison					-	63	40
PHP-1_Bison					-	64	22
PHP-1_Bison					-	65	32
PHP-1_Bison					-	66	34
PHP-1_Bison					-	67	18
PHP-1_Bison					-	68	26
PHP-1_Bison					-	69	26
PHP-1_Bison					-	70	24
PHP-1_Bison					-	71	26
PHP-1_Bison					-	72	17
PHP-1_Bison					-	73	17
PHP-1_Bison					-	74	29
PHP-1_Bison					-	75	14
PHP-1_Bison					-	76	14
PHP-1_Bison					-	77	20
PHP-1_Bison					-	78	17
PHP-1_Bison					-	79	19
PHP-1_Bison					-	80	12
PHP-1_Bison					-	81	18
PHP-1_Bison					-	82	16
PHP-1_Bison					-	83	18
PHP-1_Bison					-	84	10
PHP-1_Bison					-	85	13
PHP-1_Bison					-	86	14
PHP-1_Bison					-	87	13
PHP-1_Bison					-	88	9
PHP-1_Bison					-	89	10
PHP-1_Bison					-	90	13
PHP-1_Bison					-	91	12
PHP-1_Bison					-	92	6
PHP-1_Bison					-	93	6
PHP-1_Bison					-	94	9
PHP-1_Bison					-	95	6
PHP-1_Bison					-	96	11
PHP-1_Bison					-	97	9
PHP-1_Bison					-	98	7
PHP-1_Bison					-	99	5
PHP-1_Bison					-	100	4
PHP-1_Bison					-	101	1
PHP-1_Bison					-	102	4
PHP-1_Bison					-	103	7
PHP-1_Bison					-	104	8
PHP-1_Bison					-	105	7
PHP-1_Bison					-	106	2
PHP-1_Bison					-	107	7
PHP-1_Bison					-	108	4
PHP-1_Bison					-	109	2
PHP-1_Bison					-	110	7
PHP-1_Bison					-	111	6
PHP-1_Bison					-	112	3
PHP-1_Bison					-	113	6
PHP-1_Bison					-	114	4
PHP-1_Bison					-	115	6
PHP-1_Bison					-	116	4
PHP-1_Bison					-	117	4
PHP-1_Bison					-	119	2
PHP-1_Bison					-	120	1
PHP-1_Bison					-	122	3
PHP-1_Bison					-	123	2
PHP-1_Bison					-	124	2
PHP-1_Bison					-	125	1
PHP-1_Bison					-	126	3
PHP-1_Bison					-	127	2
PHP-1_Bison					-	128	4
PHP-1_Bison					-	129	1
PHP-1_Bison					-	130	4
PHP-1_Bison					-	131	3
PHP-1_Bison					-	132	3
PHP-1_Bison					-	134	2
PHP-1_Bison					-	135	2
PHP-1_Bison					-	136	2
PHP-1_Bison					-	137	1
PHP-1_Bison					-	139	1
PHP-1_Bison					-	140	1
PHP-1_Bison					-	141	1
PHP-1_Bison					-	142	2
PHP-1_Bison					-	143	1
PHP-1_Bison					-	144	3
PHP-1_Bison					-	145	1
PHP-1_Bison					-	146	1
PHP-1_Bison					-	147	1
PHP-1_Bison					-	150	1
PHP-1_Bison					-	151	1
PHP-1_Bison					-	153	1
PHP-1_Bison					-	154	1
PHP-1_Bison					-	157	1
PHP-1_Bison					-	158	1
PHP-1_Bison					-	159	1
PHP-1_Bison					-	160	1
PHP-1_Bison					-	170	1
PHP-12_Alc	1	0.136691	1	0.134503	+	22	2
PHP-12_Alc	2	0.0888889	2	0.0940171	+	23	7
PHP-12_Alc	3	0.0443038	3	0.0320513	+	24	12
PHP-12_Alc	4	0.0414201	4	0.0287356	+	25	7
PHP-12_Alc	5	0.04	5	0.0227273	+	26	10
PHP-12_Alc	6	0.0276243	6	0.0509554	+	27	9
PHP-12_Alc	7	0.030303	7	0.0103627	+	28	4
PHP-12_Alc	8	0.0287356	8	0.0185185	+	29	3
PHP-12_Alc	9	0.020979	9	0.0111732	+	30	5
PHP-12_Alc	10	0.030303	10	0.0263158	+	31	4
PHP-12_Alc	11	0.0251572	11	0.0124224	+	32	5
PHP-12_Alc	12	0.00775194	12	0.0197368	+	33	3
PHP-12_Alc	13	0.0113636	13	0.013986	+	34	3
PHP-12_Alc	14	0.0121951	14	0.0120482	+	35	7
PHP-12_Alc	15	0.0188679	15	0.0163934	+	36	6
PHP-12_Alc	16	0.0236686	16	0.0201005	+	37	11
PHP-12_Alc	17	0.0191083	17	0.0157068	+	38	4
PHP-12_Alc	18	0.0180723	18	0.0112994	+	39	8
PHP-12_Alc	19	0.0186335	19	0.0192308	+	40	6
PHP-12_Alc	20	0.00684932	20	0.0112994	+	41	5
PHP-12_Alc	21	0.0164835	21	0.0242424	+	42	8
PHP-12_Alc	22	0.0248447	22	0.00606061	+	43	4
PHP-12_Alc	23	0.0239521	23	0.00657895	+	44	12
PHP-12_Alc	24	0.0162162	24	0.0251572	+	45	5
PHP-12_Alc	25	0.00588235	25	0.025	+	46	6
PHP-12_Alc					+	47	9
PHP-12_Alc					+	48	7
PHP-12_Alc					+	49	6
PHP-12_Alc					+	50	3
PHP-12_Alc					+	51	5
PHP-12_Alc					+	52	8
PHP-12_Alc					+	53	9
PHP-12_Alc					+	54	6
PHP-12_Alc					+	55	9
PHP-12_Alc					+	56	9
PHP-12_Alc					+	57	4
PHP-12_Alc					+	58	8
PHP-12_Alc					+	59	11
PHP-12_Alc					+	60	9
PHP-12_Alc					+	61	7
PHP-12_Alc					+	62	6
PHP-12_Alc					+	63	8
PHP-12_Alc					+	64	2
PHP-12_Alc					+	65	4
PHP-12_Alc					+	66	4
PHP-12_Alc					+	67	6
PHP-12_Alc					+	68	5
PHP-12_Alc					+	69	3
PHP-12_Alc					+	70	4
PHP-12_Alc					+	71	4
PHP-12_Alc					+	72	3
PHP-12_Alc					+	73	3
PHP-12_Alc					+	74	1
PHP-12_Alc					+	75	3
PHP-12_Alc					+	76	4
PHP-12_Alc					+	77	3
PHP-12_Alc					+	78	3
PHP-12_Alc					+	79	1
PHP-12_Alc					+	80	2
PHP-12_Alc					+	81	2
PHP-12_Alc					+	82	1
PHP-12_Alc					+	83	1
PHP-12_Alc					+	84	1
PHP-12_Alc					+	85	2
PHP-12_Alc					+	86	2
PHP-12_Alc					+	87	1
PHP-12_Alc					+	88	2
PHP-12_Alc					+	89	2
PHP-12_Alc					+	90	4
PHP-12_Alc					+	91	1
PHP-12_Alc					+	92	3
PHP-12_Alc					+	93	3
PHP-12_Alc					+	94	3
PHP-12_Alc					+	95	1
PHP-12_Alc					+	96	2
PHP-12_Alc					+	97	2
PHP-12_Alc					+	98	2
PHP-12_Alc					+	99	2
PHP-12_Alc					+	102	2
PHP-12_Alc					+	103	1
PHP-12_Alc					+	104	3
PHP-12_Alc					+	105	2
PHP-12_Alc					+	107	1
PHP-12_Alc					+	109	1
PHP-12_Alc					+	111	1
PHP-12_Alc					+	112	1
PHP-12_Alc					+	113	2
PHP-12_Alc					+	114	1
PHP-12_Alc					+	115	1
PHP-12_Alc					+	117	1
PHP-12_Alc					+	118	1
PHP-12_Alc					+	121	1
PHP-12_Alc					+	122	2
PHP-12_Alc					+	123	1
PHP-12_Alc					+	126	1
PHP-12_Alc					+	127	1
PHP-12_Alc					+	128	2
PHP-12_Alc					+	129	2
PHP-12_Alc					+	130	1
PHP-12_Alc					+	137	2
PHP-12_Alc					+	138	1
PHP-12_Alc					+	139	2
PHP-12_Alc					+	143	1
PHP-12_Alc					+	146	1
PHP-12_Alc					+	152	1
PHP-12_Alc					+	159	1
PHP-12_Alc					+	160	1
PHP-12_Alc					+	164	1
PHP-12_Alc					-	22	2
PHP-12_Alc					-	23	1
PHP-12_Alc					-	24	8
PHP-12_Alc					-	25	8
PHP-12_Alc					-	26	11
PHP-12_Alc					-	27	11
PHP-12_Alc					-	28	10
PHP-12_Alc					-	29	9
PHP-12_Alc					-	30	4
PHP-12_Alc					-	31	4
PHP-12_Alc					-	32	3
PHP-12_Alc					-	33	3
PHP-12_Alc					-	34	10
PHP-12_Alc					-	35	3
PHP-12_Alc					-	36	5
PHP-12_Alc					-	37	5
PHP-12_Alc					-	38	6
PHP-12_Alc					-	39	5
PHP-12_Alc					-	40	12
PHP-12_Alc					-	41	8
PHP-12_Alc					-	42	9
PHP-12_Alc					-	43	5
PHP-12_Alc					-	44	7
PHP-12_Alc					-	45	3
PHP-12_Alc					-	46	8
PHP-12_Alc					-	47	8
PHP-12_Alc					-	48	6
PHP-12_Alc					-	49	7
PHP-12_Alc					-	50	6
PHP-12_Alc					-	51	4
PHP-12_Alc					-	52	7
PHP-12_Alc					-	53	7
PHP-12_Alc					-	54	7
PHP-12_Alc					-	55	5
PHP-12_Alc					-	56	5
PHP-12_Alc					-	57	7
PHP-12_Alc					-	58	8
PHP-12_Alc					-	59	10
PHP-12_Alc					-	60	9
PHP-12_Alc					-	61	8
PHP-12_Alc					-	62	8
PHP-12_Alc					-	63	5
PHP-12_Alc					-	64	1
PHP-12_Alc					-	65	9
PHP-12_Alc					-	66	4
PHP-12_Alc					-	67	5
PHP-12_Alc					-	68	2
PHP-12_Alc					-	69	2
PHP-12_Alc					-	70	2
PHP-12_Alc					-	71	5
PHP-12_Alc					-	72	3
PHP-12_Alc					-	73	3
PHP-12_Alc					-	74	1
PHP-12_Alc					-	76	2
PHP-12_Alc					-	78	4
PHP-12_Alc					-	79	4
PHP-12_Alc					-	80	3
PHP-12_Alc					-	81	5
PHP-12_Alc					-	82	2
PHP-12_Alc					-	83	3
PHP-12_Alc					-	84	3
PHP-12_Alc					-	86	3
PHP-12_Alc					-	87	2
PHP-12_Alc					-	88	1
PHP-12_Alc					-	89	3
PHP-12_Alc					-	90	1
PHP-12_Alc					-	91	2
PHP-12_Alc					-	92	3
PHP-12_Alc					-	93	1
PHP-12_Alc					-	94	3
PHP-12_Alc					-	95	2
PHP-12_Alc					-	96	2
PHP-12_Alc					-	97	2
PHP-12_Alc					-	98	1
PHP-12_Alc					-	101	1
PHP-12_Alc					-	106	2
PHP-12_Alc					-	107	3
PHP-12_Alc					-	109	1
PHP-12_Alc					-	110	1
PHP-12_Alc					-	111	1
PHP-12_Alc					-	115	2
PHP-12_Alc					-	116	1
PHP-12_Alc					-	121	1
PHP-12_Alc					-	122	2
PHP-12_Alc					-	123	1
PHP-12_Alc					-	124	1
PHP-12_Alc					-	126	1
PHP-12_Alc					-	128	2
PHP-12_Alc					-	129	2
PHP-12_Alc					-	130	1
PHP-12_Alc					-	132	1
PHP-12_Alc					-	138	2
PHP-12_Alc					-	139	1
PHP-12_Alc					-	142	1
PHP-12_Alc					-	149	1
PHP-12_Alc					-	151	1
PHP-12_Alc					-	153	1
PHP-12_Alc					-	155	1
PHP-12_Alc					-	160	1
PHP-12_Alc					-	165	1
PHP-12_Alc					-	167	1
PHP-12_Alc					-	170	1
PHP-12_Alc					-	171	2
PHP-15_Tar	1	0.0933333	1	0.075188	+	133	1
PHP-15_Tar	2	0.0727273	2	0.0775862	+	143	1
PHP-15_Tar	3	0.0551181	3	0.0465116	+	22	1
PHP-15_Tar	4	0.0357143	4	0.0409836	+	23	2
PHP-15_Tar	5	0.0357143	5	0.0300752	+	24	5
PHP-15_Tar	6	0.00704225	6	0.0451128	+	25	5
PHP-15_Tar	7	0.0230769	7	0.0138889	+	26	10
PHP-15_Tar	8	0.0298507	8	0.00680272	+	27	11
PHP-15_Tar	9	0.00884956	9	0.0214286	+	28	8
PHP-15_Tar	10	0.0208333	10	0.0254777	+	29	9
PHP-15_Tar	11	0.00719424	11	0.0143885	+	30	14
PHP-15_Tar	12	0.0364964	12	0	+	31	17
PHP-15_Tar	13	0.0555556	13	0.0709677	+	32	7
PHP-15_Tar	14	0	14	0.015873	+	33	10
PHP-15_Tar	15	0.00763359	15	0.0296296	+	34	16
PHP-15_Tar	16	0.0362319	16	0.0147059	+	35	15
PHP-15_Tar	17	0.0126582	17	0.0397351	+	36	15
PHP-15_Tar	18	0.0140845	18	0	+	37	17
PHP-15_Tar	19	0.00806452	19	0.0463576	+	38	9
PHP-15_Tar	20	0.0143885	20	0.0145985	+	39	6
PHP-15_Tar	21	0.025	21	0.0320513	+	40	7
PHP-15_Tar	22	0.0130719	22	0.0340136	+	41	7
PHP-15_Tar	23	0.027027	23	0.0403226	+	42	14
PHP-15_Tar	24	0.0337838	24	0.0387597	+	43	11
PHP-15_Tar	25	0.0145985	25	0.0234375	+	44	7
PHP-15_Tar					+	45	8
PHP-15_Tar					+	46	6
PHP-15_Tar					+	47	5
PHP-15_Tar					+	48	4
PHP-15_Tar					+	49	7
PHP-15_Tar					+	50	7
PHP-15_Tar					+	51	11
PHP-15_Tar					+	52	2
PHP-15_Tar					+	53	7
PHP-15_Tar					+	54	3
PHP-15_Tar					+	55	2
PHP-15_Tar					+	56	3
PHP-15_Tar					+	57	2
PHP-15_Tar					+	58	5
PHP-15_Tar					+	59	6
PHP-15_Tar					+	60	2
PHP-15_Tar					+	61	4
PHP-15_Tar					+	63	1
PHP-15_Tar					+	65	1
PHP-15_Tar					+	66	2
PHP-15_Tar					+	67	2
PHP-15_Tar					+	68	2
PHP-15_Tar					+	70	3
PHP-15_Tar					+	71	4
PHP-15_Tar					+	73	2
PHP-15_Tar					+	74	2
PHP-15_Tar					+	75	1
PHP-15_Tar					+	77	3
PHP-15_Tar					+	78	2
PHP-15_Tar					+	80	1
PHP-15_Tar					+	82	1
PHP-15_Tar					+	84	1
PHP-15_Tar					+	85	1
PHP-15_Tar					+	89	1
PHP-15_Tar					+	90	1
PHP-15_Tar					+	91	1
PHP-15_Tar					+	95	1
PHP-15_Tar					+	97	1
PHP-15_Tar					+	99	2
PHP-15_Tar					+	109	1
PHP-15_Tar					-	136	1
PHP-15_Tar					-	24	4
PHP-15_Tar					-	25	5
PHP-15_Tar					-	26	10
PHP-15_Tar					-	27	11
PHP-15_Tar					-	28	8
PHP-15_Tar					-	29	7
PHP-15_Tar					-	30	8
PHP-15_Tar					-	31	10
PHP-15_Tar					-	32	10
PHP-15_Tar					-	33	9
PHP-15_Tar					-	34	11
PHP-15_Tar					-	35	9
PHP-15_Tar					-	36	8
PHP-15_Tar					-	37	11
PHP-15_Tar					-	38	4
PHP-15_Tar					-	39	8
PHP-15_Tar					-	40	10
PHP-15_Tar					-	41	2
PHP-15_Tar					-	42	11
PHP-15_Tar					-	43	6
PHP-15_Tar					-	44	6
PHP-15_Tar					-	45	6
PHP-15_Tar					-	46	14
PHP-15_Tar					-	47	7
PHP-15_Tar					-	48	4
PHP-15_Tar					-	49	8
PHP-15_Tar					-	50	8
PHP-15_Tar					-	51	5
PHP-15_Tar					-	52	4
PHP-15_Tar					-	53	4
PHP-15_Tar					-	54	7
PHP-15_Tar					-	55	4
PHP-15_Tar					-	56	6
PHP-15_Tar					-	57	4
PHP-15_Tar					-	58	5
PHP-15_Tar					-	60	2
PHP-15_Tar					-	62	1
PHP-15_Tar					-	63	4
PHP-15_Tar					-	64	3
PHP-15_Tar					-	65	2
PHP-15_Tar					-	66	7
PHP-15_Tar					-	67	1
PHP-15_Tar					-	68	2
PHP-15_Tar					-	70	1
PHP-15_Tar					-	71	3
PHP-15_Tar					-	72	1
PHP-15_Tar					-	74	2
PHP-15_Tar					-	75	4
PHP-15_Tar					-	76	2
PHP-15_Tar					-	77	1
PHP-15_Tar					-	78	1
PHP-15_Tar					-	83	1
PHP-15_Tar					-	84	1
PHP-15_Tar					-	85	2
PHP-15_Tar					-	87	2
PHP-15_Tar					-	88	1
PHP-15_Tar					-	90	1
PHP-15_Tar					-	92	2
PHP-15_Tar					-	93	1
PHP-15_Tar					-	94	1
PHP-15_Tar					-	98	1
PHP-15_Tar					-	100	1
PHP-15_Tar					-	104	1
PHP-15_Tar					-	107	1
PHP-15_Tar					-	121	1
PHP-22_Art	1	0.147006	1	0.135075	+	24	148
PHP-22_Art	2	0.0896104	2	0.0895746	+	25	192
PHP-22_Art	3	0.0532473	3	0.0486824	+	26	279
PHP-22_Art	4	0.0370976	4	0.0402147	+	27	315
PHP-22_Art	5	0.0293849	5	0.0307645	+	28	363
PHP-22_Art	6	0.0231802	6	0.0266417	+	29	479
PHP-22_Art	7	0.0217434	7	0.0219595	+	30	529
PHP-22_Art	8	0.018048	8	0.0224053	+	31	592
PHP-22_Art	9	0.0188564	9	0.0197315	+	32	611
PHP-22_Art	10	0.0177165	10	0.0149817	+	33	657
PHP-22_Art	11	0.01917	11	0.0167074	+	34	681
PHP-22_Art	12	0.0148489	12	0.0154392	+	35	686
PHP-22_Art	13	0.0160202	13	0.0149555	+	36	692
PHP-22_Art	14	0.0177455	14	0.0185561	+	37	671
PHP-22_Art	15	0.0146331	15	0.0163832	+	38	637
PHP-22_Art	16	0.0152781	16	0.0171643	+	39	659
PHP-22_Art	17	0.016331	17	0.0145543	+	40	640
PHP-22_Art	18	0.0140975	18	0.0160157	+	41	617
PHP-22_Art	19	0.0134776	19	0.0130056	+	42	667
PHP-22_Art	20	0.017828	20	0.0174741	+	43	632
PHP-22_Art	21	0.0157651	21	0.0133086	+	44	622
PHP-22_Art	22	0.0175456	22	0.0176806	+	45	616
PHP-22_Art	23	0.0149223	23	0.0158697	+	46	526
PHP-22_Art	24	0.0130529	24	0.0134996	+	47	539
PHP-22_Art	25	0.0180686	25	0.0150153	+	48	476
PHP-22_Art					+	49	485
PHP-22_Art					+	50	472
PHP-22_Art					+	51	440
PHP-22_Art					+	52	400
PHP-22_Art					+	53	413
PHP-22_Art					+	54	355
PHP-22_Art					+	55	354
PHP-22_Art					+	56	301
PHP-22_Art					+	57	303
PHP-22_Art					+	58	282
PHP-22_Art					+	59	251
PHP-22_Art					+	60	225
PHP-22_Art					+	61	259
PHP-22_Art					+	62	244
PHP-22_Art					+	63	213
PHP-22_Art					+	64	226
PHP-22_Art					+	65	232
PHP-22_Art					+	66	204
PHP-22_Art					+	67	189
PHP-22_Art					+	68	177
PHP-22_Art					+	69	176
PHP-22_Art					+	70	152
PHP-22_Art					+	71	181
PHP-22_Art					+	72	137
PHP-22_Art					+	73	138
PHP-22_Art					+	74	132
PHP-22_Art					+	75	126
PHP-22_Art					+	76	127
PHP-22_Art					+	77	134
PHP-22_Art					+	78	114
PHP-22_Art					+	79	108
PHP-22_Art					+	80	104
PHP-22_Art					+	81	116
PHP-22_Art					+	82	101
PHP-22_Art					+	83	87
PHP-22_Art					+	84	91
PHP-22_Art					+	85	82
PHP-22_Art					+	86	108
PHP-22_Art					+	87	73
PHP-22_Art					+	88	77
PHP-22_Art					+	89	83
[truncated: 512 more rows]

## Sheet: Figure 6
#NEXUS [generated by MEGAN]
[! Computed using ChiSquare applied to Taxonomydata]
begin taxa;
dimensions ntax=21;
taxlabels
'1__BC-4-2B_PHP1-cat'
'2__MM12-117b_PHP15-cat'
'3__MM12-115b_PHP14-cat'
'4__MM12-116b_PHP13-cat'
'5__MM12-QC-2_PHP25-cat'
'6__LLII12-217-8_PHP9-cat'
'7__MM12-QC-3_PHP24-cat'
'8__LLII12-170-6_PHP8-cat'
'9__MM12-QC-4_PHP23-cat'
'10__LL2C-243-A2_PHP7-cat'
'11__LL2C-205-B_PHP5-cat'
'12__LL2C-118-C_PHP4-cat'
'13__MM12-QC-6_PHP22-cat'
'14__LL2S-253-D1_PHP3-cat'
'15__LL2S-189-E_PHP2-cat'
'16__MM12-118b_PHP11-cat'
'17__MM12-QC-8_PHP21-cat'
'18__MM12-QC-9_PHP20-cat'
'19__MM12-QC-10_PHP19-cat'
'20__MM12-119B_PHP12-cat_COMPARE'
'21__LLII_12-83-3_PHP6-cat_COMPARE'
;
end;
begin distances;
dimensions ntax=21;
format triangle=both diagonal labels;
matrix
'1__BC-4-2B_PHP1-cat'	0	0.30554	0.837657	0.298836	0.822105	1.33172	0.762458	0.896163	1.74886	1.24402	1.41297	1.74251	0.644358	2.32637	2.01776	2.42353	2.77086	2.57249	2.71733	2.53817	1.91383
'2__MM12-117b_PHP15-cat'	0.30554	0	0.650837	0.107654	0.573466	0.955716	0.61045	0.834883	1.22716	1.02849	1.05711	1.72905	0.329887	2.34341	2.00176	2.43711	2.73713	2.53866	2.69866	2.54123	1.86778
'3__MM12-115b_PHP14-cat'	0.837657	0.650837	0	0.752065	0.15959	0.213474	0.0856563	0.274376	0.346232	0.295479	0.566444	2.44731	0.447023	3.09974	2.70053	3.04955	3.29614	3.11125	2.95773	3.21634	2.50289
'4__MM12-116b_PHP13-cat'	0.298836	0.107654	0.752065	0	0.712612	1.10267	0.699597	0.855108	1.42869	1.12407	1.24237	1.89568	0.56731	2.52087	2.21446	2.56973	2.8681	2.6885	2.75979	2.69837	2.00579
'5__MM12-QC-2_PHP25-cat'	0.822105	0.573466	0.15959	0.712612	0	0.34911	0.136224	0.496291	0.411982	0.402752	0.623938	2.12911	0.318994	2.77234	2.46684	2.71928	3.03214	2.82694	2.7688	2.89308	2.17223
'6__LLII12-217-8_PHP9-cat'	1.33172	0.955716	0.213474	1.10267	0.34911	0	0.295384	0.289461	0.200411	0.261262	0.417521	2.83008	0.605872	3.53573	3.14093	3.45843	3.68489	3.52989	3.24855	3.6405	2.82535
'7__MM12-QC-3_PHP24-cat'	0.762458	0.61045	0.0856563	0.699597	0.136224	0.295384	0	0.350431	0.419009	0.367379	0.646593	2.40035	0.448228	3.03445	2.63715	2.98017	3.2159	3.03833	2.9046	3.17213	2.45806
'8__LLII12-170-6_PHP8-cat'	0.896163	0.834883	0.274376	0.855108	0.496291	0.289461	0.350431	0	0.736247	0.34916	0.61157	2.80001	0.681758	3.4826	3.04754	3.41878	3.62975	3.47053	3.24064	3.56986	2.79364
'9__MM12-QC-4_PHP23-cat'	1.74886	1.22716	0.346232	1.42869	0.411982	0.200411	0.419009	0.736247	0	0.430915	0.534589	2.79408	0.790451	3.43883	3.11972	3.36755	3.58902	3.43664	3.16259	3.58184	2.81636
'10__LL2C-243-A2_PHP7-cat'	1.24402	1.02849	0.295479	1.12407	0.402752	0.261262	0.367379	0.34916	0.430915	0	0.207185	2.76654	0.684988	3.46727	3.0846	3.40068	3.61838	3.46542	3.21299	3.53745	2.72185
'11__LL2C-205-B_PHP5-cat'	1.41297	1.05711	0.566444	1.24237	0.623938	0.417521	0.646593	0.61157	0.534589	0.207185	0	2.58386	0.785044	3.30233	2.86831	3.4317	3.64499	3.50894	3.28693	3.54712	2.61507
'12__LL2C-118-C_PHP4-cat'	1.74251	1.72905	2.44731	1.89568	2.12911	2.83008	2.40035	2.80001	2.79408	2.76654	2.58386	0	1.90714	0.487843	1.07082	0.534425	2.15409	1.62773	2.23786	0.572716	0.363343
'13__MM12-QC-6_PHP22-cat'	0.644358	0.329887	0.447023	0.56731	0.318994	0.605872	0.448228	0.681758	0.790451	0.684988	0.785044	1.90714	0	2.50969	2.23177	2.49081	2.76098	2.58561	2.6846	2.60849	1.94012
'14__LL2S-253-D1_PHP3-cat'	2.32637	2.34341	3.09974	2.52087	2.77234	3.53573	3.03445	3.4826	3.43883	3.46727	3.30233	0.487843	2.50969	0	1.00815	0.373142	1.56207	1.1965	2.30563	0.216578	0.628792
'15__LL2S-189-E_PHP2-cat'	2.01776	2.00176	2.70053	2.21446	2.46684	3.14093	2.63715	3.04754	3.11972	3.0846	2.86831	1.07082	2.23177	1.00815	0	1.06967	1.55268	1.24652	1.84401	1.34119	1.20873
'16__MM12-118b_PHP11-cat'	2.42353	2.43711	3.04955	2.56973	2.71928	3.45843	2.98017	3.41878	3.36755	3.40068	3.4317	0.534425	2.49081	0.373142	1.06967	0	1.45439	1.07585	1.66152	0.344245	0.509477
'17__MM12-QC-8_PHP21-cat'	2.77086	2.73713	3.29614	2.8681	3.03214	3.68489	3.2159	3.62975	3.58902	3.61838	3.64499	2.15409	2.76098	1.56207	1.55268	1.45439	0	0.724209	1.49572	1.72378	1.55682
'18__MM12-QC-9_PHP20-cat'	2.57249	2.53866	3.11125	2.6885	2.82694	3.52989	3.03833	3.47053	3.43664	3.46542	3.50894	1.62773	2.58561	1.1965	1.24652	1.07585	0.724209	0	0.784481	1.31553	1.46038
'19__MM12-QC-10_PHP19-cat'	2.71733	2.69866	2.95773	2.75979	2.7688	3.24855	2.9046	3.24064	3.16259	3.21299	3.28693	2.23786	2.6846	2.30563	1.84401	1.66152	1.49572	0.784481	0	2.52085	2.00666
'20__MM12-119B_PHP12-cat_COMPARE'	2.53817	2.54123	3.21634	2.69837	2.89308	3.6405	3.17213	3.56986	3.58184	3.53745	3.54712	0.572716	2.60849	0.216578	1.34119	0.344245	1.72378	1.31553	2.52085	0	0.658842
'21__LLII_12-83-3_PHP6-cat_COMPARE'	1.91383	1.86778	2.50289	2.00579	2.17223	2.82535	2.45806	2.79364	2.81636	2.72185	2.61507	0.363343	1.94012	0.628792	1.20873	0.509477	1.55682	1.46038	2.00666	0.658842	0
;
end;

## Sheet: Figure 7
Palaeontology				Archaeology				GISP2			SedaDNA Core
Region	Mammal	Median cal yr BP		Region	Site	Median cal yr BP		Age (yr BP)	d18O (per mil)		Library	Median cal BP	From (yr BP)	To (yr BP)
Yukon interior	Bison	2539		Beringian Interior	Bluefish Caves II	23674		5000.66	-34.31		PHP-1	30000
Yukon interior	Bison	426		Beringian Interior	Bluefish Caves II	22441		5015.09	-35.04		PHP-2	8707	8919	8637
Yukon interior	Bison	5402		Beringian Interior	Bluefish Caves I	21290		5028.65	-34.52		PHP-3	9177	9485	8950
Yukon interior	Bison	5399		Beringian Interior	Bluefish Caves I	21361		5041.69	-34.21		PHP-4	13176	13250	13119
Yukon interior	Bison	1823		Beringian Interior	Bluefish Caves I	17826		5054.7	-34.57		PHP-6	13335	13393	13277
Yukon interior	Bison	7935		Beringian Interior	Bluefish Caves I	15241		5069.84	-35.18		PHP-5	13510	13596	13401
Yukon interior	Bison	6656		Beringian Interior	Bluefish Caves I	12449		5083.56	-35.24		PHP-7	14113	14245	13975
Yukon interior	Bison	8316		Beringian Interior	Swan Point CZ4	14053		5097.29	-34.73		PHP-8	14750	14897	14595
Yukon interior	Bison	1116		Beringian Interior	Little John sub-paleosol	13879		5110.46	-34.35		PHP-9	15500	15651	15339
Yukon Interior (Klondike)	Bison	24309		Beringian Interior	Mead CZ5	13308		5125.04	-34.22		PHP-11	9246	9869	8604
Yukon interior	Bison	2945		Beringian Interior	Broken Mammoth CZ4	13283		5138.67	-35.11		PHP-12	10051	10181	9909
Yukon interior	Bison	3257		Beringian Interior	Upward Sun River C1	13163		5152.71	-34.78		PHP-14	19704	20320	19070
Yukon interior	Bison	4565		Beringian Interior	Walker Road C1	13086		5167.06	-33.59		PHP-13	20787	20955	20554
Yukon interior	Bison	2305		Beringian Interior	Moose Creek C1	13060		5180.66	-34.74		PHP-15	21232	22424	20568
Yukon interior	Bison	3859		Beringian Interior	Linda’s Point	12980		5195.2	-34.16		PHP-19	3849	3899	3727
Yukon Northern	Bison	14697		Beringian Interior	Dry Creek C1	12971		5209.7	-34.51		PHP-20	5776	5929	4590
Yukon Interior (Klondike)	Bison	1397		Beringian Interior	Owl Ridge C1	12975		5223.66	-34.99		PHP-21	5909	5992	5744
Yukon Interior (Klondike)	Bison	26575		Beringian Interior	Mead CZ4	13646		5237.8	-34.56		PHP-22	12860	12989	12758
Yukon Interior	Bison	14825		Beringian Interior	Bachner C1	12897		5251	-34.6		PHP-23	14939	15958	13988
Yukon Interior (Klondike)	Bison	29695		Beringian Interior	Teklanika West C1	12857		5279.5	-35.04		PHP-24	15759	16862	14720
Yukon Interior (Klondike)	Bison	1254		Beringian Interior	Eroadaway	12753		5294.09	-35.18		PHP-25	16563	17810	15469
Yukon Interior	Bison	14560		Beringian Interior	MacDonald Creek (FAI-2043)	13430		5309.08	-34.88
Yukon Interior	Bison	14024		Beringian Interior	MacDonald Creek (FAI-2043)	12683		5323.39	-35.1
Yukon Northern	Bison	14389		Beringian Interior	Moose Creek C2	12457		5338.08	-34.89
Yukon interior	Bison	15738		Beringian Interior	Mead CZ3	12039		5352.21	-34.62
Yukon interior	Bison	15954		Beringian Interior	Broken Mammoth CZ3	12082		5366.07	-35.4
Yukon Interior	Bison	15782		Beringian Interior	Owl Ridge C2	12473		5380.19	-35.72
Yukon Interior	Bison	13430		Beringian Interior	Owl Ridge C2	11508		5393.63	-35.16
Yukon Interior	Bison	15273		Beringian Interior	Phipps	11948		5407.43	-35.27
Yukon Interior	Bison	14806		Beringian Interior	Upward Sun River C2	11804		5421.97	-34.66
Yukon Northern	Bison	16308		Beringian Interior	FAI-2077	11774		5437.13	-34.63
Yukon Interior	Bison	11186		Beringian Interior	Swan Point CZ3	11650		5451.33	-34.65
Yukon Interior	Bison	13372		Beringian Interior	XBD-308	11576		5465.73	-35.07
Yukon Interior	Bison	11396		Beringian Interior	XBD-338 C1	11478		5480.36	-34.33
Yukon Northern	Bison	11978		Beringian Interior	XBD-338 C2	11502		5495.56	-34.42
Yukon Interior	Bison	14967		Beringian Interior	Upward Sun River C3	11446		5510.9	-34.51
Yukon Interior (Klondike)	Bison	5450		Beringian Interior	Whitmore Ridge C1	11356		5526.36	-34.76
Yukon Interior (Klondike)	Rangifer	13257		Beringian Interior	Little Delta River #3	11341		5540.71	-34.51
Yukon Interior (Klondike)	Rangifer	5768		Beringian Interior	Panguingue Creek C1	11291		5555.55	-34.57
Yukon Northern	Rangifer	29556		Beringian Interior	Carlo Creek C1	11259		5570.68	-34.63
Yukon Interior	Cervus	12792		Beringian Interior	Gerstle River C1	11188		5584.31	-34.4
Yukon Interior	Cervus	12449		Beringian Interior	Dry Creek C2	11111		5599.67	-34.97
Yukon Interior	Cervus	14678		Beringian Interior	Healy Lake Village Chindadn (2 hearths)	10923		5613.81	-34.4
Yukon Interior	Cervus	14837		Beringian Interior	Little John Paleosol	10763		5629.81	-34.49
Yukon Interior (Klondike)	Equus	28252		Beringian Interior	Gerstle River	10685		5645.2	-34.94
Yukon Interior (Klondike)	Equus	29110		Beringian Interior	XBD-303	10547		5660.13	-34.83
Yukon Interior (Klondike)	Equus	29235		Beringian Interior	XBD-312	10487		5675.29	-33.98
Yukon Interior (Klondike)	Equus	29843		Beringian Interior	Sparks Point	10336		5692.14	-34.84
Yukon Northern	Equus	23967		Beringian Interior	Chugwater C2	10249		5707.89	-34.76
Yukon Northern	Equus	24085		Beringian Interior	XBD-306	10025		5723.82	-34.71
Yukon Interior	Equus	23930		Beringian Interior	Gerstle River C3	10037		5739.32	-35.09
Yukon Interior	Equus	23865		Beringian Interior	Upward Sun River C4	10028		5755.71	-34.67
Yukon Northern	Equus	23940		Beringian Interior	Teklanika West C2	9867		5772.12	-35.04
Yukon Interior (Klondike)	Equus	24148		North Alaska	Tuluaq C1	13051		5787.1	-34.35
Yukon Interior (Klondike)	Equus	29031		North Alaska	Putu	12433		5802.94	-34.68
Yukon Interior (Klondike)	Equus	28553		North Alaska	Raven Bluff	12049		5818.46	-34.83
Yukon Northern	Equus	23970		North Alaska	Serpentine Hot Springs	11828		5832.91	-35.33
Yukon Interior	Equus	23889		North Alaska	HAR-006	11769		5848.81	-34.75
Yukon Interior	Equus	23880		North Alaska	Irwin Sluiceway	11565		5863.79	-33.92
Yukon Interior	Equus	23880		North Alaska	Mesa	12106		5879.07	-34.96
Yukon Interior (Klondike)	Equus	29027		North Alaska	Nat Pass	11360		5894.12	-34.3
Yukon Interior	Mammuthus	16157		North Alaska	NR-5	10930		5909	-34.94
Yukon Interior	Mammuthus	13784		North Alaska	Onion Portage Akmak	10900		5924.41	-34.9
Yukon Interior	Mammuthus	13992		NW Coast	Calvert Island (EjTa-4)	13036		5939.31	-34.51
Yukon Interior	Mammuthus	13880		NW Coast	Calvert Island (EjTa-4)	12669		5954.43	-34.39
Yukon Interior	Mammuthus	16963		NW Coast	Calvert Island (EjTa-4)	12614		5969.75	-34.69
Yukon Interior (Klondike)	Mammuthus	21759		NW Coast	K1 Cave	12837		5983.29	-34.79
Yukon Interior	Mammuthus	16181		NW Coast	Gaadu Din 1 Cave	12592		5998.52	-34.44
Yukon Interior	Mammuthus	16251		NW Coast	Gaadu Din 2 Cave	12478		6013.87	-34.55
Yukon Northern	Mammuthus	15502		NW Coast	Cardinalis Creek	12235		6029.62	-34.97
Yukon Interior	Mammuthus	19372		NW Coast	On-Your-Knees Cave	12106		6044.2	-34.92
Yukon Interior (Klondike)	Mammuthus	19372		NW Coast	Hunter Island	11355		6060.24	-35.03
Yukon Northern	Mammuthus	18802		NW Coast	Namu	11091		6075.93	-34.34
Yukon Northern	Mammuthus	16294		NW Coast	Kilgii Gwaay	10890		6092.18	-35.44
Yukon Northern	Mammuthus	21468		NW Coast	Hidden Falls	10818		6108.29	-35.32
Yukon Northern	Mammuthus	17195		NW Coast	Arrow Creek 2	10818		6124.5	-34.75
Yukon Interior	Mammuthus	27098		NW Coast	Ground Hog Bay	10371		6140.63	-34.33
Yukon Interior	Alces	11623		NW Coast	Richardson Island	10474		6155	-34.69
Yukon Interior	Alces	7686		NW Coast	Irish Creek	10468		6168.83	-34.21
Yukon Interior	Alces	1197		NW Coast	Neck Creek	10446		6184.88	-35.18
Yukon Interior	Alces	2834		NW Coast	Trout Creek	10275		6201.43	-34.33
Yukon Interior	Alces	6083		NW Coast	Rice Creek	10243		6216.86	-35.04
Yukon Interior	Alces	8815		NW Coast	Arrow Creek 1	9849		6233.21	-34.98
Yukon Interior	Alces	4608		Ice Free Corridor	Wally’s Beach	13081		6249.88	-35.08
Yukon Interior	Alces	2542		Ice Free Corridor	Vermilion Lakes Loc A, C9b	12677		6266.2	-34.89
Yukon Interior	Alces	5176		Ice Free Corridor	Lake Minnewanka	12711		6282.33	-35.13
Yukon Northern	Alces	13454		Ice Free Corridor	Charlie Lake Cave	12419		6296.91	-35.48
Yukon Interior (Klondike)	Alces	4569		Ice Free Corridor	Vermilion Lakes Loc A, C9a	12101		6313.36	-34.2
Yukon Interior (Klondike)	Ovibos	25319		Ice Free Corridor	Vermilion Lakes Loc A, C6b	11881		6328.69	-34.57
Yukon Interior (Klondike)	Ovibos	3526		Ice Free Corridor	Twin Pines Layer 2	11775		6344.4	-34.72
Yukon Interior (Klondike)	Ovibos	2949		Ice Free Corridor	Vermilion Lakes Loc B, C4	11386		6359.58	-34.56
Yukon	Bison	2552		Ice Free Corridor	Lindoe (EaOp9)	11391		6375.14	-35.05
Yukon	Bison	10113		Ice Free Corridor	Twin Pines Layer 3	11163		6389.81	-34.48
Yukon	Bison	15545		Ice Free Corridor	Vermilion Lakes Loc A, C6a	10967		6406.5	-34.54
Yukon	Bison	13655		Ice Free Corridor	Gap site (DlPo20)	10930		6422.37	-35.04
Yukon	Rangifer	12452		Ice Free Corridor	J-Crossing (DjPm-16)	10944		6438.12	-35.13
Yukon	Rangifer	12486		Ice Free Corridor	Saskatoon Mountain, Level 11	10660		6454.07	-34.7
Yukon	Rangifer	124						6469.71	-34.71
Yukon	Rangifer	236						6486.21	-34.77
Yukon	Rangifer	12895						6502	-34.53
Yukon	Rangifer	16888						6517.33	-35.11
Yukon	Rangifer	303						6533.77	-34.79
Yukon	Rangifer	4061						6549.23	-35.01
Yukon	Rangifer	5730						6564.13	-35.44
Yukon	Rangifer	4123						6580.08	-34.58
Yukon	Rangifer	6497						6596.04	-34.59
Yukon	Rangifer	4326						6611.25	-34.98
Yukon	Rangifer	3375						6627.08	-35.19
Yukon	Rangifer	2356						6643.92	-34.49
Yukon	Rangifer	1890						6659.05	-34.22
Yukon	Rangifer	2589						6675.25	-35.09
Yukon	Rangifer	2339						6691.64	-34.91
Yukon	Rangifer	5513						6707.33	-34.65
Yukon	Rangifer	7250						6724.3	-34.83
Yukon	Rangifer	4095						6740.25	-35.08
Yukon	Rangifer	2630						6757.26	-33.94
Yukon	Rangifer	3363						6774.04	-34.25
Yukon	Rangifer	408						6790.67	-34.24
Yukon	Rangifer	3439						6808.91	-34.29
Yukon	Rangifer	177						6825.29	-33.79
Yukon	Rangifer	2804						6841.69	-33.65
Yukon	Rangifer	3756						6858.26	-34.9
Yukon	Rangifer	4724						6873.58	-34.67
Yukon	Rangifer	5545						6890.17	-33.97
Yukon	Rangifer	177						6906.45	-34.07
Yukon	Rangifer	712						6922.73	-34.31
Yukon	Rangifer	4174						6939.24	-35.2
Yukon	Rangifer	4217						6956.25	-34.2
Yukon	Rangifer	443						6974	-34.65
Yukon	Rangifer	143						6990.59	-35.02
Yukon	Rangifer	400						7008.16	-34.16
Yukon	Rangifer	985						7025.08	-34.83
Yukon	Rangifer	15294						7042.42	-35.21
Yukon	Rangifer	615						7060.1	-35.15
Yukon	Rangifer	7433						7076.83	-35.14
Yukon	Rangifer	3532						7094.28	-34.9
Yukon	Rangifer	3091						7111.27	-34.73
Yukon	Rangifer	1650						7128.21	-34.66
Yukon	Rangifer	1820						7145.08	-35.42
Yukon	Rangifer	1261						7161.5	-34.29
Yukon	Rangifer	14230						7177.06	-35.03
Yukon	Rangifer	496						7195.32	-34.73
Yukon	Rangifer	596						7212.55	-35.13
Yukon	Rangifer	293						7229.61	-35.02
Yukon	Rangifer	198						7247.2	-34.98
Yukon	Rangifer	3520						7265.5	-34.95
Yukon	Rangifer	529						7282.83	-34.37
Yukon	Rangifer	698						7299.06	-35.03
Yukon	Rangifer	4253						7316.27	-34.28
Yukon	Cervus	12721						7333.96	-34.29
Yukon	Cervus	12722						7350.86	-34.42
Yukon	Cervus	3197						7367.52	-34.99
Yukon	Equus	19784						7384.26	-34.73
Yukon	Equus	24051						7401.25	-33.94
Yukon	Equus	21128						7419.24	-34.58
Yukon	Equus	18341						7435.32	-34.42
Yukon	Equus	15421						7452.23	-34.61
Yukon	Equus	17909						7469.42	-34.61
Yukon	Equus	21081						7486.77	-35
Yukon	Mammuthus	21916						7504.37	-35.64
Yukon	Mammuthus	21639						7521.92	-34.46
Yukon	Mammuthus	24323						7540.25	-34.89
Yukon	Mammuthus	23661						7556.67	-34.59
Yukon	Mammuthus	16903						7573.11	-34.39
Yukon	Alces	885						7590.41	-34.83
Yukon	Alces	563						7607.36	-33.71
Yukon	Alces	4976						7625.05	-35.14
Yukon	Alces	4530						7643.04	-34.4
Yukon	Ovibos	17976						7660.04	-34.64
Yukon	Ovibos	24149						7678.27	-34.24
Yukon	Ovibos	10460						7694.75	-33.84
Yukon	Ovibos	14919						7711.95	-34.57
Yukon	Ovibos	1008						7730.52	-34.01
Yukon	Ovibos	14909						7747.83	-34.45
Yukon	Ovibos	939						7765.04	-34.53
Yukon	Ovibos	15995						7782.1	-34.37
Yukon	Ovibos	20818						7799.36	-34.35
Yukon	Ovibos	7602						7815.85	-33.41
Yukon	Ovibos	17509						7832.76	-34.71
Alaska	Bison	20133						7851.36	-34.12
Alaska	Bison	12475						7868.81	-34.41
Alaska	Bison	12849						7886.05	-34.7
Alaska	Bison	13643						7903.95	-34.4
Alaska	Bison	14185						7922.17	-34.81
Alaska	Bison	14492						7939.58	-34.78
Alaska	Bison	20698						7958.71	-34.16
Alaska	Bison	23386						7976.5	-34.3
Alaska	Bison	12475						7993.32	-34.57
Alaska	Bison	14185						8011.57	-34.49
Alaska	Bison	14299						8030.42	-35.19
Alaska	Bison	14804						8048.79	-35.18
Alaska	Bison	23386						8065.92	-34.77
Alaska	Bison	25394						8085.42	-35.15
Alaska	Bison	12849						8100.29	-34.73
Alaska	Bison	14492						8119.15	-35.27
Alaska	Bison	178						8136	-34.92
Alaska	Bison	23386						8157.15	-35.35
Alaska	Bison	15755						8175.64	-36.19
Alaska	Bison	15910						8197	-36.01
Alaska	Bison	13840						8215.36	-36.44
Alaska	Bison	15368						8235.23	-35.73
Alaska	Bison	2430						8256	-35.27
Alaska	Bison	2616						8276.63	-34.77
Alaska	Bison	13711						8295.8	-34.54
Alaska	Bison	10630						8312.92	-34.73
Alaska	Bison	10784						8330.5	-34.45
Alaska	Bison	1646						8350.33	-34.83
Alaska	Bison	2203						8370.18	-34.84
Alaska	Bison	2872						8388.92	-34.98
Alaska	Bison	5149						8407.31	-34.92
Alaska	Bison	13711						8427.69	-34.34
Alaska	Bison	13711						8444.86	-34.85
Alaska	Bison	14524						8465.22	-34.6
Alaska	Bison	4992						8484.5	-34.71
Alaska	Bison	14355						8504.71	-34.81
Alaska	Bison	14434						8523.83	-34.96
Alaska	Bison	14625						8543.2	-34.86
Alaska	Bison	14785						8562.42	-34.32
Alaska	Bison	15050						8579.33	-34.49
Alaska	Bison	15433						8598.38	-34.54
Alaska	Bison	15494						8617.37	-34.54
Alaska	Bison	15810						8636.33	-34.71
Alaska	Bison	15916						8654.62	-34.85
Alaska	Bison	21756						8673.17	-34.4
Alaska	Bison	23544						8693.33	-34.73
Alaska	Bison	10934						8713.22	-34.76
Alaska	Bison	13879						8731.5	-34.06
Alaska	Rangifer	1552						8750.17	-34.52
Alaska	Rangifer	23331						8768.43	-34.68
Alaska	Rangifer	21067						8787.7	-34.31
Alaska	Rangifer	778						8808.17	-34.36
Alaska	Rangifer	1743						8829	-34.88
Alaska	Rangifer	2715						8850.14	-34.79
Alaska	Rangifer	2827						8869.38	-34.23
Alaska	Rangifer	1378						8888.67	-33.99
Alaska	Rangifer	15742						8907.6	-33.82
Alaska	Rangifer	18952						8926.14	-34.58
Alaska	Rangifer	168						8946.56	-34.66
Alaska	Rangifer	181						8967.14	-34.57
Alaska	Rangifer	191						8987.33	-35.09
Alaska	Rangifer	395						9007.07	-34.57
Alaska	Rangifer	448						9027.67	-34.46
Alaska	Rangifer	1026						9048.35	-34.39
Alaska	Rangifer	1119						9066.86	-34.77
Alaska	Rangifer	2128						9085.81	-33.9
Alaska	Rangifer	2741						9105.09	-34.46
Alaska	Rangifer	8608						9123.86	-34.9
Alaska	Rangifer	9895						9144	-34.9
Alaska	Rangifer	10022						9164.67	-34.48
Alaska	Rangifer	14402						9183.22	-34.65
Alaska	Rangifer	15123						9204.73	-35.33
Alaska	Rangifer	15928						9226.75	-35.03
Alaska	Rangifer	17527						9248	-34.6
Alaska	Rangifer	20446						9268.78	-35.07
Alaska	Rangifer	21290						9290.17	-33.94
Alaska	Rangifer	22307						9312.83	-34.19
Alaska	Rangifer	24639						9331.83	-34.4
Alaska	Rangifer	3223						9353.78	-34.15
Alaska	Rangifer	171						9374	-34.89
Alaska	Rangifer	348						9396.43	-34.39
Alaska	Rangifer	2050						9417.7	-34.92
Alaska	Rangifer	17785						9438.78	-35.48
Alaska	Rangifer	122						9459.44	-35.13
Alaska	Rangifer	21076						9481.38	-35.28
Alaska	Rangifer	22442						9504.44	-34.84
Alaska	Rangifer	23748						9528.2	-35.09
Alaska	Cervus	14053						9550.63	-34.4
Alaska	Cervus	14584						9573.79	-34.64
Alaska	Cervus	14752						9595.89	-34.78
Alaska	Cervus	14701						9619.45	-33.9
Alaska	Cervus	14488						9643.32	-35.34
Alaska	Cervus	12085						9664.95	-34.28
Alaska	Cervus	12158						9690.41	-34.21
Alaska	Cervus	13473						9713.22	-34.48
Alaska	Cervus	13886						9735.62	-35.23
Alaska	Cervus	14138						9759.5	-34.14
Alaska	Cervus	14585						9783.31	-34.57
Alaska	Cervus	14593						9806.89	-35.31
Alaska	Cervus	13844						9828.67	-35.07
Alaska	Cervus	14291						9852.23	-35.04
Alaska	Cervus	14588						9873.89	-34.86
Alaska	Cervus	14654						9899.05	-34.17
Alaska	Cervus	9648						9920.42	-35.17
Alaska	Cervus	13844						9945.36	-34.9
Alaska	Cervus	13950						9968.58	-34.62
Alaska	Cervus	14161						9990.42	-35.17
Alaska	Cervus	14280						10014.2	-34.59
Alaska	Cervus	14417						10038	-35.45
Alaska	Cervus	14420						10061.5	-35.61
Alaska	Cervus	14423						10084.5	-35.57
Alaska	Cervus	14550						10109.4	-34.65
Alaska	Cervus	14563						10134.8	-35.05
Alaska	Cervus	14613						10161.1	-35.4
Alaska	Cervus	14632						10187.5	-35.46
Alaska	Cervus	14643						10214.1	-35.16
Alaska	Cervus	14840						10238.1	-35.33
Alaska	Cervus	14952						10262.1	-35.14
Alaska	Cervus	15032						10285.8	-35.87
Alaska	Cervus	15172						10312.2	-36.26
Alaska	Cervus	13655						10339.5	-35.83
Alaska	Cervus	13892						10363.6	-35.83
Alaska	Cervus	14052						10390	-35.87
Alaska	Cervus	14289						10414.8	-35.35
Alaska	Cervus	14314						10443.3	-35.38
Alaska	Cervus	14323						10471	-36
Alaska	Cervus	14393						10499	-35.69
Alaska	Cervus	14394						10527	-35.51
Alaska	Cervus	14584						10555	-36.05
Alaska	Cervus	14698						10582	-35.65
Alaska	Cervus	14883						10610	-35.49
Alaska	Cervus	14884						10640	-36.52
Alaska	Cervus	14919						10668	-35.61
Alaska	Cervus	315						10696	-36.59
Alaska	Cervus	11816						10724	-35.5
Alaska	Cervus	13496						10754	-35.99
Alaska	Cervus	13655						10781	-35.99
Alaska	Cervus	13988						10809	-36.13
Alaska	Cervus	14059						10839	-36.24
Alaska	Cervus	14111						10868	-36.92
Alaska	Cervus	14300						10899	-36.82
Alaska	Cervus	14644						10927	-36.52
Alaska	Cervus	14820						10957	-36.04
Alaska	Cervus	12480						10987	-36.53
Alaska	Cervus	12480						11019	-36.4
Alaska	Cervus	12715						11049	-36.67
Alaska	Cervus	5120						11082	-36.56
Alaska	Cervus	6425						11111	-36.81
Alaska	Cervus	11212						11142	-36.76
Alaska	Cervus	11725						11175	-35.82
Alaska	Cervus	14446						11205	-36.42
Alaska	Cervus	13506						11236	-37.11
Alaska	Cervus	13619						11269	-36.52
Alaska	Equus	19073						11301	-37.09
Alaska	Equus	15569						11333	-38.25
Alaska	Equus	16125						11370	-38.05
Alaska	Equus	17408						11408	-37.05
Alaska	Equus	17502						11441	-37.39
Alaska	Equus	17721						11474	-36.77
Alaska	Equus	21379						11504	-36.57
Alaska	Equus	24258						11538	-36.46
Alaska	Equus	21452						11573	-36.54
Alaska	Equus	14628						11609	-38.72
Alaska	Equus	14681						11652	-40.29
Alaska	Equus	14708						11717	-40.01
Alaska	Equus	15223						11785	-40.48
Alaska	Equus	15520						11851	-40.45
Alaska	Equus	16503						11921	-40.7
Alaska	Equus	16886						11991	-39.57
Alaska	Equus	18350						12066	-40.14
Alaska	Equus	20370						12136	-40.71
Alaska	Equus	20417						12208	-40.3
Alaska	Equus	20849						12284	-40.36
Alaska	Equus	20861						12363	-40.14
Alaska	Equus	23212						12437	-41.34
Alaska	Equus	23928						12512	-40.84
Alaska	Equus	23952						12590	-41.66
Alaska	Equus	24114						12667	-40.85
Alaska	Equus	24862						12741	-40.58
Alaska	Equus	24985						12816	-40.45
Alaska	Equus	25042						12882	-38.76
Alaska	Equus	25176						12935	-38.24
Alaska	Equus	18872						12976	-38.44
Alaska	Equus	12558						13017	-38.63
Alaska	Equus	19519						13064	-39.27
Alaska	Equus	13524						13107	-40.98
Alaska	Equus	15948						13167	-39.69
Alaska	Equus	17357						13224	-39.15
Alaska	Equus	14798						13278	-38.46
Alaska	Equus	19466						13328	-38.46
Alaska	Equus	17167						13378	-37.2
Alaska	Equus	17410						13422	-38
Alaska	Equus	23359						13466	-37.81
Alaska	Equus	23872						13509	-37.19
Alaska	Equus	24299						13550	-37.61
Alaska	Equus	24894						13587	-38.18
Alaska	Equus	14338						13634	-38.36
Alaska	Equus	14485						13682	-38.07
Alaska	Equus	14710						13724	-37.8
Alaska	Equus	14772						13764	-37.91
Alaska	Equus	14894						13803	-37.53
Alaska	Equus	15080						13844	-38.13
Alaska	Equus	15336						13886	-38.19
Alaska	Equus	15646						13931	-37.67
Alaska	Equus	16994						13972	-38.35
Alaska	Equus	18226						14013	-39.15
Alaska	Equus	18724						14072	-38.54
Alaska	Equus	18837						14114	-37.56
Alaska	Equus	19037						14149	-37.98
Alaska	Equus	19062						14187	-37.38
Alaska	Equus	19117						14223	-36.87
Alaska	Equus	19198						14261	-36.67
Alaska	Equus	19220						14296	-36.04
Alaska	Equus	19488						14331	-36.11
Alaska	Equus	19762						14363	-36.65
Alaska	Equus	21524						14398	-36.18
Alaska	Equus	22800						14432	-35.56
Alaska	Equus	22871						14462	-35.3
Alaska	Equus	23055						14494	-35.23
Alaska	Equus	23429						14527	-35.4
Alaska	Equus	23443						14558	-36
Alaska	Equus	23607						14591	-36.66
Alaska	Equus	23653						14631	-37.63
Alaska	Equus	23751						14673	-39.87
Alaska	Equus	23792						14750	-38.97
Alaska	Equus	23813						14822	-39.97
Alaska	Equus	23830						14894	-40.18
Alaska	Equus	23836						14963	-39.71
Alaska	Equus	23845						15036	-38.82
Alaska	Equus	23868						15104	-38.68
Alaska	Equus	24007						15176	-39.29
Alaska	Equus	24018						15254	-39.43
Alaska	Equus	24218						15337	-39.39
Alaska	Equus	24280						15422	-39.33
Alaska	Equus	24558						15497	-39.55
Alaska	Equus	24582						15580	-40.6
Alaska	Equus	24606						15662	-40.5
Alaska	Equus	24619						15746	-40.63
Alaska	Equus	24762						15829	-41.13
Alaska	Equus	24789						15908	-41.24
Alaska	Equus	24975						15995	-40
Alaska	Equus	25000						16077	-40.2
Alaska	Equus	25084						16161	-40.16
Alaska	Equus	25104						16236	-40.34
Alaska	Equus	20158						16310	-40.13
Alaska	Equus	15368						16391	-40.12
Alaska	Equus	22820						16472	-41.25
Alaska	Equus	23453						16553	-40.63
Alaska	Equus	23560						16624	-40.68
Alaska	Equus	23872						16702	-40.38
Alaska	Equus	23877						16775	-39.57
Alaska	Equus	24332						16847	-40.01
Alaska	Equus	13796						16922	-40.81
Alaska	Equus	24888						17004	-40.92
Alaska	Mammuthus	14587						17089	-40.76
Alaska	Mammuthus	24241						17173	-40.19
Alaska	Mammuthus	15977						17246	-39.97
Alaska	Mammuthus	15977						17336	-39.91
Alaska	Mammuthus	19037						17420	-40.53
Alaska	Mammuthus	13211						17510	-39.86
Alaska	Mammuthus	16361						17600	-40.22
Alaska	Mammuthus	16361						17692	-40.36
Alaska	Mammuthus	13747						17783	-40.34
Alaska	Mammuthus	18936						17882	-39.34
Alaska	Mammuthus	20437						17981	-39.3
Alaska	Mammuthus	19704						18078	-40.46
Alaska	Mammuthus	17331						18178	-39.39
Alaska	Mammuthus	14270						18279	-39.94
Alaska	Mammuthus	20995						18370	-39.72
Alaska	Mammuthus	14703						18476	-39.39
Alaska	Mammuthus	23796						18572	-39.81
Alaska	Mammuthus	22433						18677	-39.28
Alaska	Mammuthus	22950						18781	-39.33
Alaska	Mammuthus	13341						18889	-39.26
Alaska	Mammuthus	15523						18995	-39.33
Alaska	Mammuthus	18333						19088	-39.02
Alaska	Mammuthus	16548						19172	-38.71
Alaska	Mammuthus	16548						19255	-39.29
Alaska	Mammuthus	17409						19344	-39.92
Alaska	Mammuthus	17967						19428	-39.62
Alaska	Mammuthus	14112						19522	-39.01
Alaska	Mammuthus	14671						19620	-40.15
Alaska	Mammuthus	21661						19723	-39.15
Alaska	Mammuthus	21767						19820	-40.11
Alaska	Mammuthus	23533						19916	-39.51
Alaska	Mammuthus	23561						20013	-39.63
Alaska	Mammuthus	24053						20106	-39.98
Alaska	Mammuthus	21969						20195	-40.45
Alaska	Mammuthus	14910						20293	-40.56
Alaska	Mammuthus	17106						20387	-39.15
Alaska	Mammuthus	24218						20488	-39.49
Alaska	Mammuthus	15028						20583	-38.94
Alaska	Mammuthus	17866						20683	-40.05
Alaska	Mammuthus	18643						20792	-39.71
Alaska	Mammuthus	18717						20888	-40.81
Alaska	Mammuthus	18799						20998	-40.56
Alaska	Mammuthus	16140						21099	-40.53
Alaska	Mammuthus	13984						21201	-41.24
Alaska	Mammuthus	14824						21307	-41.38
Alaska	Mammuthus	15403						21411	-40.96
Alaska	Mammuthus	15641						21518	-40.87
Alaska	Mammuthus	16043						21633	-41.25
Alaska	Mammuthus	16043						21755	-40.71
Alaska	Mammuthus	18693						21878	-40.76
Alaska	Mammuthus	19088						21997.5	-40.96
Alaska	Mammuthus	21061						22100.5	-40.53
Alaska	Mammuthus	14580						22213.5	-39.8
Alaska	Mammuthus	14401						22321.5	-40.94
Alaska	Mammuthus	14651						22443	-40.26
Alaska	Mammuthus	16168						22557	-40.72
Alaska	Mammuthus	16168						22669	-40.74
Alaska	Mammuthus	17539						22777	-40.69
Alaska	Mammuthus	18349						22888	-39.16
Alaska	Mammuthus	18777						22990	-40.36
Alaska	Mammuthus	19511						23095	-40.62
Alaska	Mammuthus	15898						23209	-40.48
Alaska	Mammuthus	15898						23303	-38.31
Alaska	Mammuthus	19084						23406	-40.08
Alaska	Mammuthus	17132						23528	-41.58
Alaska	Mammuthus	16098						23656	-41.91
Alaska	Mammuthus	13374						23776	-41.93
Alaska	Mammuthus	13910						23896	-42.02
Alaska	Mammuthus	13912						24000	-42.74
Alaska	Mammuthus	13980						24115	-41.9
Alaska	Mammuthus	16581						24229	-41.71
Alaska	Mammuthus	16581						24363	-40.9
Alaska	Mammuthus	16498						24493	-40.8
Alaska	Mammuthus	16498						24615	-42.01
Alaska	Mammuthus	17516						24742	-42.1
Alaska	Alces	4455						24872	-41.18
Alaska	Alces	7578						24999	-40.05
Alaska	Alces	7637						25126	-41.06
Alaska	Alces	11364						25256	-40.86
Alaska	Alces	11559						25388	-41.01
Alaska	Alces	12983						25525	-42.18
Alaska	Alces	384						25662	-41.77
Alaska	Alces	10518						25793	-40.61
Alaska	Alces	122						25935	-41.57
Alaska	Alces	3036						26072	-40.36
Alaska	Alces	104						26204	-40.53
Alaska	Alces	387						26336	-40.87
Alaska	Alces	388						26475	-40.56
Alaska	Alces	629						26609	-41.01
Alaska	Alces	854						26730	-40.85
Alaska	Alces	872						26854	-39.81
Alaska	Alces	1112						26980	-41.01
Alaska	Alces	1225						27107	-40.57
Alaska	Alces	1294						27239	-40.52
Alaska	Alces	1668						27381	-40.91
Alaska	Alces	2528						27521	-38.77
Alaska	Alces	2613						27633	-37.91
Alaska	Alces	2890						27736	-36.99
Alaska	Alces	10937						27844	-39.57
Alaska	Alces	14143						27987	-41.07
Alaska	Alces	179						28143	-41.31
Alaska	Alces	2350						28287	-41.64
Alaska	Alces	2552						28417	-40.41
Alaska	Alces	11586						28540	-41.48
Alaska	Alces	11632						28649	-39.97
Alaska	Alces	6080						28751	-38.46
Alaska	Alces	11606						28843	-38.18
Alaska	Alces	9738						28941	-37.88
Alaska	Alces	6777						29033	-40.22
Alaska	Alces	11138						29149	-41.95
Alaska	Alces	1080						29277	-41.28
Alaska	Alces	1127						29399	-41.68
Alaska	Alces	3823						29548	-42.23
Alaska	Alces	4382						29706	-42.29
Alaska	Alces	6604						29840	-42.35
Alaska	Alces	6866						29967	-42.41
Alaska	Alces	8302						30102	-42.59
Alaska	Alces	10936						30233	-41.42
Alaska	Alces	11040						30363	-41.72
Alaska	Alces	13134						30498	-41.22
Alaska	Alces	7945						30619	-41.14
Alaska	Alces	9953						30745	-42.2
Alaska	Alces	10138						30876	-42.24
Alaska	Alces	13076						31008	-41.61
Alaska	Alces	13508						31140	-42.14
Alaska	Alces	6182						31267	-41.47
Alaska	Alces	3656						31395	-41.75
Alaska	Alces	4470						31521	-41.79
Alaska	Alces	4698						31643	-40.51
Alaska	Alces	5084						31768	-39.69
Alaska	Alces	6338						31888	-39.26
Alaska	Alces	7111						32003	-38.35
Alaska	Alces	7299						32123	-37.66
Alaska	Alces	7331						32245	-38.93
Alaska	Alces	7510						32372	-41.61
Alaska	Alces	7517						32506	-42.24
Alaska	Alces	7537						32638	-42.23
Alaska	Alces	7547						32777	-42.55
Alaska	Alces	7583						32913	-43.05
Alaska	Alces	7593						33044	-40.11
Alaska	Alces	7618						33182	-39.11
Alaska	Alces	7627						33319	-38.8
Alaska	Alces	7635						33455	-38.22
Alaska	Alces	7830						33587	-39.8
Alaska	Alces	7952						33721	-41.23
Alaska	Alces	9918						33856	-41.21
Alaska	Alces	9950						33988	-40.86
Alaska	Alces	10296						34120	-42.05
Alaska	Alces	10831						34246	-41.84
Alaska	Alces	10954						34377	-41.59
Alaska	Alces	10985						34496	-40.43
Alaska	Alces	11314						34591	-39.5
Alaska	Alces	11691						34695	-40.01
Alaska	Alces	12687						34792	-39.73
Alaska	Alces	13502						34884	-38.88
Alaska	Alces	13623						34972	-38.18
Alaska	Alces	13790						35062	-38.63
Alaska	Alces	13893						35147	-38.1
Alaska	Alces	14098						35232	-38.63
Alaska	Alces	5011						35324	-41.76
Alaska	Alces	9985						35447	-41.73
Alaska	Alces	12874						35571	-41.64
Alaska	Alces	13848						35706	-42.96
Alaska	Ovibos	212						35827	-41.98
Alaska	Ovibos	1062						35943	-42.09
Alaska	Ovibos	25405						36061	-41.29
Alaska	Ovibos	182						36171	-40.96
Alaska	Ovibos	7953						36274	-39.6
Alaska	Ovibos	11845						36376	-39.11
Alaska	Ovibos	826						36481	-40.46
Alaska	Ovibos	990						36591	-40.37
Alaska	Ovibos	1049						36709	-39.43
Alaska	Ovibos	399						36822	-38.22
Alaska	Ovibos	15181						36927	-38.41
Alaska	Ovibos	295						37035	-38.7
Alaska	Ovibos	390						37143	-38.07
								37247	-38.06
								37359	-38.29
								37469	-37.91
								37574	-37.51
								37684	-37.55
								37804	-37.41
								37930	-37.73
								38062	-37.39
								38201	-37.15
								38320	-37.31
								38432	-40.58
								38565	-41.39
								38711	-41.34
								38871	-41.37
								39026	-41.39
								39183	-41.22
								39347	-40.79
								39513	-41.65
								39678	-41.67
								39852	-41.33
								40006	-40.24

## Sheet: Figs_3,S10,S11,S12_normalized
#Datasets	BC-4-2B_PHP1-cat	MM12-117b_PHP15-cat	MM12-116b_PHP13-cat	MM12-115b_PHP14-cat	MM12-QC-2_PHP25-cat	MM12-QC-3_PHP24-cat	LLII12-217-8_PHP9-cat	MM12-QC-4_PHP23-cat	LLII12-170-6_PHP8-cat	LL2C-243-A2_PHP7-cat	LL2C-205-B_PHP5-cat	LLII_12-83-3_PHP6-cat_COMPARE	LL2C-118-C_PHP4-cat	MM12-QC-6_PHP22-cat	MM12-119B_PHP12-cat_COMPARE	MM12-118b_PHP11-cat	LL2S-253-D1_PHP3-cat	LL2S-189-E_PHP2-cat	MM12-QC-8_PHP21-cat	MM12-QC-9_PHP20-cat	MM12-QC-10_PHP19-cat
Bacteria	10.1951	3.0479	4.15337	8.29189	14.5537	26.1855	29.412	11.5875	19.5682	7.2471	10.4699	2.11347	2.40104	8.67026	0.723024	2.16562	1.1136	56	1.27201	2.88079	3.48858
leotiomyceta	0.679676	0.745043	0.766776	0	1.77484	0	0	0	1.77892	0.195868	0	0.23483	0.24626	0.282726	0.0188615	0.102152	0.0463999	0	0.17545	0	0.343139
Actinopteri	0	0	0	0	0	1.78537	0	0	0	0	0	0.0276271	0	0	0	0	0	0	0	0.0360098	0
Elephantidae	18.6684	86.0186	259.362	11.363	1.77484	3.57075	12.1426	0.469762	2.96487	0	6.90568	0.552541	0.861912	5.37179	0.37723	1.12367	0.208799	0	0.219313	0.324089	0
Cricetidae	3.44369	3.2511	3.1949	3.37818	3.19471	0	1.88884	0.469762	0	0	0	0	0.184695	1.7906	1.32659	1.12367	1.5312	0	0.307038	1.33236	0
Sciuridae	0	0	0.31949	0	29.1074	0	0	0	0	0	0	0	0	0.848178	0	0	0.0695998	0	0	0	0
Hominidae	0	0	0	0	1.0649	2.97562	0.809504	0.469762	0	1.76281	2.00488	0.0552541	0	1.60211	0	0.0817216	0.0927997	0	0	0	0.972228
Bovidae	175.538	149.415	163.259	64.4925	21.6531	126.762	68.538	5.16738	63.4483	11.3603	7.12844	1.00839	4.98677	65.1212	1.40833	2.30863	1.0904	0	0.219313	1.4764	0
Cervidae	5.21085	3.0479	1.91694	1.84264	9.93911	2.3805	1.34917	0.626349	5.92975	3.91735	1.55935	0.0966947	0.369391	5.37179	3.0367	0.735494	0.579998	0	0	0.144039	0
Suidae	0	0	0	0	0	1.78537	0	0	0	0	0	0	0	0	0	0	0	0	0	0	0
Canidae	0	0.203194	0.191694	0	5.32452	0	0	0	0	0	0	0	0	0.376968	0	0	0	0	0	0	0
Feliformia	0	0	0	0	0	1.78537	0	0	0	0	0	0	0	0	0	0	0	0	0	0	0
Equidae	29.5886	27.8375	16.3579	17.198	117.849	16.6635	52.3479	16.5983	26.6839	42.895	35.6422	0.787371	3.26295	60.8803	0.132031	0.204304	0.301599	0	0.263175	1.33236	0
Phasianidae	12.4607	4.94438	7.28437	0	9.22917	4.761	0	0	3.55785	0	0	140.718	99.6739	13.0054	4.88513	9.54099	15.8688	0	0.350901	4.3932	0
Holometabola	1.67653	0.812774	1.15016	1.84264	2.12981	0	0	0	1.77892	5.48429	0	0.593982	0.677216	0.659694	0.213764	0.163443	0.324799	0	0	0.10803	0
Chlorophyta	0.543741	0.812774	0.575082	0.921322	1.77484	0	0.809504	0.469762	0	1.56694	0	0.207203	0.430956	1.97908	0.0691588	0.674203	0.579998	0	0	0.288079	0.571899
Bryaceae	0.815611	1.21916	0	0	0	0	0	0	0	0	0	0	0.369391	0.47121	0.0691588	0	0	0	0	0	0
Hypnales	0.543741	0.812774	1.46965	0	0	0	0	0	0	0	0	0.455847	2.4626	0.376968	4.27527	11.1754	3.59599	0	0.877252	1.51241	1.20099
Pottiaceae	1.04217	0.338656	0.191694	0	0	0	0	0	0	0	0.891056	0	0	0.753936	0.0188615	0.0817216	0	0	0	0	0
Polytrichaceae	0	0	0	0	0	0	0	0	0	0	0	0	0	0	0.572132	0.429038	0.394399	18	0	0.288079	3.83172
Sphagnaceae	0	0	0	0	0	0	0	0	0	0	0	0	0	0	0.0691588	1.16453	0	0	0	0	6.17651
Jungermanniales	0.181247	0.270925	0.31949	0.921322	0	0	0	0.469762	0	0	0	0.276271	0.307826	0.659694	0.99966	0.572051	0.533599	6	0.307038	0.288079	0.514709
Jubulineae	0	0	0.191694	0	1.0649	0	0	0	0	0	0	0.0138135	0	0.094242	0.0188615	0.0204304	0.0463999	0	0	0	0.0571899
Marchantiales	1.26873	0.609581	0	0.921322	0	0	0	0	0	0	0	0.151949	0	0	0.0565845	0.102152	0.185599	0	0	0.252069	0.17157
Equisetaceae	0	0	0	1.22843	0	0	0	0	0	0	0	6.17465	2.27791	0.282726	194.821	51.076	399.805	34	46.275	27.2595	23.9626
Cystopteridaceae	0	0	0	0	0	0	0	0	0	0	0	0	0	0	9.38046	1.92046	3.64239	0	0.131588	1.44039	0
Polypodiaceae	0.181247	0	0	0	0	0	0	0	0	0	1.33658	0.0828812	0	0	0.075446	0.122582	0.394399	0	0	0.10803	0
Cycadales	0	0.270925	0.447286	0	0	0	1.07934	0	0	0	0	0.23483	0.24626	0.188484	0.144605	0.163443	0.185599	0	0.219313	0.648177	1.02942
Podocarpaceae	0	0	0	0	0	0	0	0	0	0	0	0	0	0	0.0188615	0.183873	0.0695998	0	0.17545	0.720197	1.25818
Cupressaceae	0.27187	0	0	0	0	0	0	0	0	0	0	0.221017	0.554086	0	0.446389	0.326886	1.7168	0	0.131588	1.22433	1.1438
Pinaceae	0.589053	0.270925	0.31949	3.99239	15.9736	7.73662	1.07934	6.73326	1.77892	1.56694	1.33658	0.566355	1.416	17.0578	0.383517	275.851	112.984	266	606.4	1937.44	3678.34
Apiaceae	62.6208	203.126	105.687	18.4264	29.4624	28.566	126.822	14.8758	209.32	79.5222	169.078	20.4578	15.7607	185.185	1.6158	4.98502	3.87439	0	3.99149	3.85305	0.686279
Araliaceae	0.226559	0.474118	0.63898	0	1.77484	1.78537	1.34917	0.782937	1.77892	1.76281	0.891056	0.331525	0	1.41363	0.345794	0.265595	0.347999	0	0.17545	0.396108	0.400329
Aquifoliaceae	0.181247	0.338656	0.447286	0	0	3.57075	0	1.72246	0	0	0.891056	0.428219	0.738781	1.1309	0.308071	0.469899	0.231999	0	0.219313	0.180049	0
Asteraceae	989.563	1813.23	1509.27	3875.39	3598.31	3585.62	4454.43	5657.81	3165.3	3695.63	3740.87	364.884	449.056	2493.64	62.6391	162.851	144.675	162	32.1074	97.5147	396.955
Campanulaceae	1.5406	1.62555	1.53355	2.14975	2.48478	5.35612	7.0157	2.5054	1.77892	5.48429	1.78211	2.76271	0.985042	2.35605	0.735599	1.20539	1.3688	0	0.789526	0.900246	0.800658
Adoxaceae	0.181247	0	0.191694	0	0	0	0	0	0	0	0	0.0414406	0	0	8.29278	2.5538	7.21518	0	0.482488	3.38493	0.17157
Caprifoliaceae	1.58591	1.42235	2.74761	0.921322	2.12981	2.3805	0	0.782937	2.3719	0.78347	0.891056	0.552541	0.554086	2.9215	2.6469	5.08717	2.43599	0	0.657939	1.54842	0.22876
Hydrangeaceae	0.181247	0	0	0	1.41987	0	0	0	0	0	0.891056	0.124322	0	0.282726	0.106882	0.0204304	0.1624	0	0.131588	0.180049	0
Ebenaceae	0.543741	0	0.383388	0	0	0	0	0	0	0	1.78211	1.16034	0.492521	0	0.295497	0.429038	0.440799	0	0.263176	0.252069	0.400329
Ericaceae	4.6218	2.50605	2.81151	3.99239	7.8093	3.57075	3.23802	2.81857	3.55785	2.35041	4.00975	381.972	165.118	6.21997	140.066	513.334	124.398	266	196.153	71.8036	1060.36
Polemoniaceae	41.5055	5.96034	5.81472	71.556	47.9207	76.1759	18.0789	80.4859	17.1963	490.061	373.798	3.9783	6.5259	23.6547	0.534409	1.24625	0.858398	0	0.263176	0.684187	0.22876
Primulaceae	8.15611	16.12	22.8755	7.37057	14.5537	14.8781	9.44422	2.97516	7.70867	10.381	3.34146	1.97534	1.84695	16.2096	1.04367	1.08281	1.16	0	0.877252	0.936256	0.915038
Boraginaceae	303.815	302.962	238.084	10.7488	65.6691	56.5368	4.58719	10.6479	3.55785	5.87603	2.67317	0.884066	1.60069	504.666	4.15582	5.1076	4.01359	0	68.1186	32.985	17.2142
Apocynaceae	1.22342	1.9642	2.10863	3.07107	2.12981	1.78537	3.50785	3.44492	5.33677	2.93801	3.56422	2.23779	1.416	4.52362	0.886491	0.939798	1.2296	0	0.526351	0.684187	0.400329
Gentianaceae	0.951546	0.338656	1.08627	0.921322	0	2.3805	3.23802	0.782937	21.9401	0	0	0.524914	0.430956	6.31421	0.238912	0.183873	0.185599	0	0.131588	0.216059	0.17157
Rubiaceae	4.16868	3.31883	3.38659	3.99239	6.38943	6.54637	8.36488	5.79373	5.92975	5.28842	4.45528	4.57228	3.57078	5.65452	2.02447	4.92372	2.96959	5	1.57905	2.59271	8.12096
Icacinaceae	0	0	0	0	0	0	1.07934	0	0	0	0	0.0966947	0	0	0.0565845	0.0817216	0.0231999	0	0.131588	0.10803	0
Bignoniaceae	0.27187	0	0.063898	0	1.0649	0	0.809504	0.156587	0	0	1.78211	0	0.184695	0.47121	0.0691588	0.0612912	0.0927997	0	0	0	0.22876
Gesneriaceae	1.17811	0.474118	0.511184	0	0	0	2.15868	1.56587	4.7438	1.37107	0	0.663049	0.492521	1.22515	0.301784	0.347317	0.463999	0	0.394763	0.468128	0.800658
Lamiaceae	2.08434	1.9642	1.72525	2.76396	2.83975	2.3805	3.50785	2.03564	9.48759	2.54628	2.4504	3.24618	4.00173	4.05241	3.91691	4.1678	3.59599	3	0.789526	1.29635	1.31537
Lentibulariaceae	0.226559	0	0.383388	0	1.0649	0	0	0.469762	0	0	0	0.276271	0.369391	0	0.119456	0.143013	0.1624	0	0.17545	0.0720197	0.343139
Orobanchaceae	27.0511	41.5192	93.4189	7.06346	12.0689	11.9025	5.93636	4.69762	106.142	2.93801	7.79674	5.49779	4.49425	5.65452	2.21308	3.73876	2.92319	0	1.44747	2.70074	1.83008
Plantaginaceae	7.74831	49.1728	28.5624	112.401	15.6186	0	164.329	157.683	83.0165	50.7297	68.6113	1.69906	2.6473	137.97	0.2452	0.653772	0.278399	0	0.219313	0.684187	0.343139
Convolvulaceae	0.407806	0.609581	0.511184	1.53554	0	1.78537	1.07934	1.2527	1.77892	1.37107	0.668292	0.538728	0.492521	0.753936	0.364656	0.429038	0.371199	0	0.482488	0.252069	0.514709
Solanaceae	6.93269	4.47026	6.07031	3.37818	4.25962	7.14149	3.23802	4.07127	2.3719	3.91735	3.34146	2.26542	2.09321	3.48695	2.2068	3.00327	2.11119	3	1.35974	1.18832	3.25982
Aizoaceae	0	0	0	0	0	1.78537	0	0.469762	0	0	0	0.0966947	0	0	0	0	0.1624	0	0	0	0
Cactaceae	0.498429	0.338656	0.31949	0	1.77484	0	0	0.469762	0	0	0	4.93143	0.861912	0	0.396092	0.490329	0.881598	0	0.263176	0.324089	0.343139
Caryophyllaceae	16.1763	26.3474	27.9873	7.06346	16.6835	7.14149	5.12686	1.40929	10.0806	1.76281	1.78211	1.2294	1.78539	8.67026	0.565845	0.776355	0.695998	0	0.263176	0.360098	0
Chenopodiaceae	0.27187	0	0.575082	0	1.41987	0	1.34917	1.2527	1.77892	0.587603	2.67317	0.207203	0.369391	0.848178	0.106882	0.122582	0	0	0.17545	0.180049	0.17157
Plumbaginaceae	0.498429	0.0677312	0.447286	0	1.41987	1.78537	1.07934	0.782937	0	0.78347	1.11382	0.262457	0.677216	0.565452	0.157179	0.224734	0.324799	0	0.219313	0.252069	0.17157
Polygonaceae	38.5603	16.2555	25.8148	12.2843	7.8093	6.54637	8.09504	3.60151	9.48759	7.8347	2.22764	1.10508	1.97008	10.8378	3.36364	1.34841	0.695998	0	0.438626	0.756207	0.571899
Celastraceae	0.181247	0.338656	0.383388	0	1.0649	0	0.809504	0.782937	0	0.78347	0	0.331525	0.492521	0.848178	0.2452	0.326886	0.208799	0	0.17545	0.180049	0.17157
Cucurbitaceae	0.362494	0.541849	0.63898	0.921322	3.19471	1.78537	0	1.72246	2.3719	0	0.668292	1.25703	1.10817	0.659694	0.71045	0.633342	0.927997	0	0.921114	0.360098	0.915038
Fabaceae	65.9286	57.5038	71.0546	71.2489	97.6162	33.9221	128.981	32.1004	221.18	417.394	650.693	117.47	58.1175	178.212	98.4193	23.5971	25.1023	5	11.4043	16.5285	2.8023
Polygalaceae	0.0906235	0	0	0	1.0649	0	0	0.469762	0	0	0	0.524914	0.24626	0.282726	0.251487	0.224734	0.324799	0	0.219313	0.396108	0.17157
Betulaceae	2.08434	0.270925	0.255592	1.84264	3.90465	6.54637	0	0	0	1.76281	0.668292	281.105	1.66226	1.31939	199.901	92.2841	226.06	69	1118.89	361.791	7.54906
Fagaceae	0.724988	0.609581	0.447286	0.921322	1.0649	0	0	0	0	0	1.33658	25.6655	1.10817	1.60211	14.8503	8.72378	16.4024	0	82.1546	18.7611	1.08661
Euphorbiaceae	2.3109	1.69328	1.72525	1.22843	1.77484	2.97562	0	1.2527	1.77892	1.95868	1.78211	3.55008	2.27791	2.16757	3.40136	2.73767	2.57519	0	7.54436	3.02483	0.915038
Linaceae	0.226559	0	0.255592	0	0	0	0	0.469762	0	0	0	0.303898	0.307826	0	0.257774	0.817216	0.231999	0	0.17545	0	1.08661
Passifloraceae	0.27187	0.270925	0	0	0	0	1.07934	0	0	0.587603	0.668292	0.497287	0.430956	0.565452	0.440102	0.367747	0.440799	0	0.219313	0.144039	0.343139
Phyllanthaceae	0.0906235	0.0677312	0	0	1.0649	0	0	0	0	0	0	0.0966947	0.12313	0.094242	0.0314358	0	0.0695998	0	0.0438626	0.0360098	0
Salicaceae	788.469	812.232	690.61	408.76	656.691	445.153	70.6967	158.936	85.9813	98.7173	38.0926	1819.86	3085.21	800.68	3954.79	3002.47	3295.97	1421	674.168	1604.92	986.411
Elaeagnaceae	0	0	0	0	0	1.78537	0	0	0	0	0	0.0966947	0	0	2.34511	0.408608	2.69119	0	0.921114	1.8365	0
Moraceae	0.407806	0.406387	0.255592	0	1.0649	0	0	0	0	0.587603	0	0.428219	0.369391	0.282726	0.270348	0.347317	0.185599	0	0.350901	0.10803	0.285949
Rhamnaceae	0.181247	0.203194	0.383388	1.53554	1.0649	0	0	0.469762	0	0	0	0.524914	0.369391	0.188484	0.28921	0.347317	0.324799	0	0.307038	0.288079	0.17157
Rosaceae	85.7751	181.045	95.2719	88.754	66.379	69.0344	11.8727	21.1393	52.7747	33.1016	60.5918	14.1865	31.5213	135.708	158.669	46.6017	130.755	963	165.625	276.988	25.2779
Urticaceae	0.407806	0.338656	0.31949	0.921322	0	0	0	0.469762	0	0	0	1.00839	1.10817	0.753936	1.62209	1.45056	1.16	0	0.526351	0.612167	0
Zygophyllaceae	0.543741	0.406387	0.191694	0	0	0	0	0	0	0.78347	1.55935	0.511101	0.369391	1.22515	0.232625	0.163443	0.324799	0	0.394763	0.216059	0
Brassicaceae	54.7819	43.348	55.2718	64.7996	78.448	62.4881	12.6822	18.0075	32.0206	37.019	20.9398	2.58313	4.74051	27.9899	3.97978	2.79896	2.50559	5	1.35974	2.48468	2.45916
Malvaceae	2.22027	1.82874	1.53355	1.53554	6.38943	0	1.61901	2.81857	2.3719	1.76281	2.4504	3.09423	2.70887	4.33513	3.20017	4.41296	3.31759	0	2.19313	2.44867	1.48694
Thymelaeaceae	0.27187	0.609581	0.255592	1.53554	0	0	0	0	0	0.78347	0	0.400592	0.615651	0.94242	0.28921	0.408608	0.347999	0	0.219313	0.216059	0.343139
Myrtaceae	1.58591	1.55782	0.95847	1.53554	2.12981	0	0	0	1.77892	0.587603	0	3.50864	0.738781	3.10999	1.79184	2.06347	2.38959	0	9.21114	5.8336	0.285949
Onagraceae	0.27187	0.270925	0.191694	0	1.0649	0	0	0	1.77892	0	0	0.0828812	0	0.47121	2.38912	2.88069	9.02477	0	1.4036	20.9577	0.17157
Rutaceae	0.634364	0.203194	0.766776	1.84264	0	2.3805	0	0.626349	0	0.587603	0.668292	0.414406	0.430956	0.376968	0.590994	0.490329	0.556798	0	0.17545	0.324089	0.0571899
Sapindaceae	0.0906235	0.677312	0.511184	0	1.77484	1.78537	0.809504	0	0	0	0	0.497287	0.24626	0.376968	0.515548	0.51076	0.394399	0	0.350901	0.504138	0.17157
Vitaceae	0.724988	0.406387	0.383388	1.84264	3.19471	2.97562	2.42851	1.72246	0	1.76281	1.11382	0.870252	0.985042	0.753936	0.521835	0.55162	0.510399	0	0.964977	0.468128	0.514709
Santalales	0.317182	0.609581	0.511184	0.921322	1.77484	0	0	0.782937	1.77892	1.17521	1.11382	0.801185	0.677216	1.03666	0.301784	0.449469	0.417599	3	0.614076	0.324089	0.343139
Crassulaceae	1.81247	1.0837	1.85304	0.614214	1.41987	1.78537	2.69835	1.2527	0	1.37107	1.55935	1.45042	1.90852	1.03666	1.74783	2.04304	1.0672	0	0.614076	0.900246	0.457519
Grossulariaceae	0.0453117	0	0.255592	0	0	0	0	0	0	0	0	0.0552541	0	0	18.6918	6.59902	2.06479	0	2.4563	9.54261	0
Saxifragaceae	16.72	11.1079	7.09268	23.9544	13.4888	10.1171	4.04752	2.66199	10.6735	5.68016	4.00975	0.732117	0.738781	21.3929	1.23229	1.04195	0.603198	0	0.921114	1.26034	0.17157
Araceae	1.5406	0.677312	0.95847	1.53554	1.41987	0	2.15868	0.469762	0	0.78347	0	4.21313	0.430956	0.753936	0.314358	0.408608	0.951197	0	0.307038	0.288079	0.343139
Potamogetonaceae	0.815611	0.338656	0	0	1.77484	0	0	0	0	0	0	0.0966947	0	1.7906	0	0	0	0	0	0.180049	0
Amaryllidaceae	0.181247	0.0677312	0.511184	0	1.0649	0	0	0	0	0.587603	0	0.221017	0.184695	1.1309	0.100595	0.0408608	0.0695998	0	0.0438626	0.144039	0.17157
Asparagaceae	0.226559	0.0677312	0.31949	1.22843	0	0	0	0	0	0	0	0.221017	0.12313	0.282726	0.0943075	0.102152	0.0695998	0	0.350901	0.10803	0
Orchidaceae	1.31404	1.69328	1.78914	2.14975	3.54968	5.35612	4.58719	2.34881	7.70867	2.15454	2.22764	2.23779	1.10817	2.73302	0.880204	1.45056	1.16	3	1.4036	1.22433	1.1438
Arecaceae	0.317182	0.338656	0	0	0	0	0	0	1.77892	0.587603	0	0.0414406	0	0	0.0440102	0.0204304	0.0927997	0	0	0	0.17157
Cyperaceae	226.785	202.99	156.167	21.8046	28.0425	19.044	7.0157	7.67278	10.6735	13.1231	406.321	120.564	389.769	41.278	37.1446	30.0122	300.787	445	13.2026	11.1991	1.25818
Poaceae	1977.36	1178.93	1427.99	1959.96	1292.79	1744.9	1415.28	753.655	2882.45	1570.66	998.65	82.743	177.123	964.849	22.9796	42.7812	37.8159	254	18.1591	77.3852	149.037
Zingiberaceae	0.135935	0	0	0	1.0649	0	0	0	0	0	0	0.110508	0	0.282726	0.037723	0.102152	0	0	0	0.144039	0
Colchicaceae	0	0.203194	0.191694	0	1.0649	0	0	0	0	0	0	0.0138135	0	0	0.037723	0.0612912	0	0	0	0	0
Pandanales	0	0	0.255592	0	0	0	0	0	1.77892	0	0	0.0414406	0	0	0.0251487	0.0612912	0	0	0	0.144039	0
Lauraceae	1.40466	0.677312	1.21406	0	0	0	0	0	0	0	0	0.372965	0.12313	0.376968	0.119456	0.204304	0.1624	0	0.307038	0.324089	0.17157
Annonaceae	1.17811	1.15143	2.49202	0.921322	3.19471	2.97562	2.42851	1.40929	4.15082	1.37107	1.11382	1.36754	0.861912	0.753936	0.584707	0.592481	0.626398	0	0.482488	0.684187	0.22876
Piperales	0.0453117	0.135462	0.127796	0	0	0	0	0	0	0.78347	1.11382	0.165762	0.0615651	0.282726	0.0314358	0.0612912	0.0231999	0	0.17545	0.10803	0.285949
Proteales	0.589053	0.812774	0.575082	1.84264	1.0649	0	0.809504	0.626349	0	1.37107	1.55935	1.0222	0.738781	0.753936	0.370943	0.878507	0.603198	0	0.657939	0.468128	1.60132
Menispermaceae	0.181247	0.135462	0.31949	0	0	0	1.34917	0.782937	0	0.587603	0	0.0966947	0	0.376968	0.0251487	0.0612912	0.0463999	0	0	0.10803	0
Papaveraceae	260.996	166.077	223.004	21.1904	29.4624	26.7806	2.96818	5.16738	6.52272	6.07189	3.34146	0.663049	2.15478	11.309	0.823619	1.18496	1.6936	0	0.350901	1.36837	0.571899
Ranunculaceae	24.559	200.01	327.925	9.52032	5.67949	1.78537	1.61901	2.66199	0	2.54628	2.67317	24.3394	26.7808	3.39271	8.55055	8.39689	2.27359	0	1.53519	1.65645	0.972228
